# Supplementary material for: AutoSCAN: automatic detection of DBSCAN parameters and efficient clustering of data in overlapping density regions
Source: PeerJ Comput Sci. 2024 Mar 14;10:e1921. doi: 10.7717/peerj-cs.1921 (PMC11042006; doi:10.7717/peerj-cs.1921)
Supplement: Supplemental Information 1 [file peerj-cs-10-1921-s001.zip]

Archive with 181 entries (108 files):
- autoscan/
- autoscan/run.py
- autoscan/.DS_Store
- __MACOSX/autoscan/._.DS_Store
- autoscan/autoscan.cpp
- autoscan/datasets/
- autoscan/README.md
- __MACOSX/autoscan/._README.md
- autoscan/clustering.cpp
- autoscan/.gitignore
- autoscan/autoscan.h
- autoscan/.git/
- autoscan/.vscode/
- autoscan/datasets/chainlink.csv
- autoscan/datasets/wingnut.csv
- autoscan/datasets/atom.csv
- autoscan/datasets/lsun.csv
- autoscan/datasets/target.csv
- autoscan/datasets/tetra.csv
- autoscan/datasets/twodiamonds.csv
- autoscan/datasets/hepta.csv
- autoscan/datasets/golfball.csv
- autoscan/.git/ORIG_HEAD
- autoscan/.git/config
- autoscan/.git/objects/
- autoscan/.git/HEAD
- autoscan/.git/info/
- autoscan/.git/logs/
- autoscan/.git/description
- autoscan/.git/hooks/
- autoscan/.git/refs/
- autoscan/.git/index
- autoscan/.git/packed-refs
- autoscan/.git/COMMIT_EDITMSG
- autoscan/.git/FETCH_HEAD
- autoscan/.vscode/settings.json
- autoscan/.git/objects/61/
- autoscan/.git/objects/95/
- autoscan/.git/objects/6f/
- autoscan/.git/objects/04/
- autoscan/.git/objects/32/
- autoscan/.git/objects/0b/
- autoscan/.git/objects/94/
- autoscan/.git/objects/34/
- autoscan/.git/objects/5a/
- autoscan/.git/objects/d9/
- autoscan/.git/objects/d7/
- autoscan/.git/objects/df/
- autoscan/.git/objects/a2/
- autoscan/.git/objects/bd/
- autoscan/.git/objects/bc/
- autoscan/.git/objects/ab/
- autoscan/.git/objects/c7/
- autoscan/.git/objects/c0/
- autoscan/.git/objects/c9/
- autoscan/.git/objects/fc/
- autoscan/.git/objects/f5/
- autoscan/.git/objects/4e/
- autoscan/.git/objects/pack/
- autoscan/.git/objects/11/
- autoscan/.git/objects/73/
- autoscan/.git/objects/80/
- autoscan/.git/objects/74/
- autoscan/.git/objects/1a/
- autoscan/.git/objects/7b/
- autoscan/.git/objects/10/
- autoscan/.git/objects/00/
- autoscan/.git/objects/info/
- autoscan/.git/objects/3f/
- autoscan/.git/objects/30/
- autoscan/.git/objects/5e/
- autoscan/.git/objects/5b/
- autoscan/.git/objects/52/
- autoscan/.git/objects/0a/
- autoscan/.git/objects/dc/
- autoscan/.git/objects/af/
- autoscan/.git/objects/b7/
- autoscan/.git/objects/de/
- autoscan/.git/objects/a6/
- autoscan/.git/objects/c3/
- autoscan/.git/objects/f9/
- autoscan/.git/objects/ff/
- autoscan/.git/objects/e9/
- autoscan/.git/objects/f1/
- autoscan/.git/objects/f8/
- autoscan/.git/objects/70/
- autoscan/.git/objects/24/
- autoscan/.git/objects/15/
- autoscan/.git/objects/78/
- autoscan/.git/objects/8b/
- autoscan/.git/objects/7f/
- autoscan/.git/objects/22/
- autoscan/.git/info/exclude
- autoscan/.git/logs/HEAD
- autoscan/.git/logs/refs/
- autoscan/.git/hooks/commit-msg.sample
- autoscan/.git/hooks/pre-rebase.sample
- autoscan/.git/hooks/pre-commit.sample
- autoscan/.git/hooks/applypatch-msg.sample
- autoscan/.git/hooks/fsmonitor-watchman.sample
- autoscan/.git/hooks/pre-receive.sample
- autoscan/.git/hooks/prepare-commit-msg.sample
- autoscan/.git/hooks/post-update.sample
- autoscan/.git/hooks/pre-merge-commit.sample
- autoscan/.git/hooks/pre-applypatch.sample
- autoscan/.git/hooks/pre-push.sample
- autoscan/.git/hooks/update.sample
- autoscan/.git/hooks/push-to-checkout.sample
- autoscan/.git/refs/heads/
- autoscan/.git/refs/tags/
- autoscan/.git/refs/remotes/
- autoscan/.git/objects/61/d3451af06adcc44b1d58e642f8d279ff1094d9
- autoscan/.git/objects/61/3c1e41c6d57e5f7a897c6a35985c9900032453
- autoscan/.git/objects/95/a8b7e3480c0fa80fc569a9a7d45e56d7c2effb
- autoscan/.git/objects/6f/c88dbbe21b1297956f962df3a006a6e6dd82b5
- autoscan/.git/objects/04/55cfbbbe729f3719e2e5c58f04482a80338061
- autoscan/.git/objects/32/87983b5dfb328d1dcc6c81abbe326450fe81fb
- autoscan/.git/objects/0b/aac5812406a3efa44fe686204cb87e5c3c93d0
- autoscan/.git/objects/94/a886870f1ad5da306c19d73caa95fe728546a8
- autoscan/.git/objects/34/e85c11359eb229bc7b6921a618ac4c3438585c
- autoscan/.git/objects/5a/c8a5b66caaf13c77ceec4ee0fb7f6fdc7ee5b0
- autoscan/.git/objects/d9/ef67ab216f070df1ed9421f03947208ed20f9a
- autoscan/.git/objects/d7/3c57f8e50ac0f4e50f497e28f83645d9d063e3
- autoscan/.git/objects/df/06ce7691181e9abfea37643425acc17d0d45f3
- autoscan/.git/objects/a2/f68e1bbd8746b6c726828b717069444b8c08b7
- autoscan/.git/objects/bd/54b8c2dedf5c423cd14814bdc9d398b64ed331
- autoscan/.git/objects/bc/0bf375fd660001dbe2a934c077b1afc4177722
- autoscan/.git/objects/bc/110ec5ac81f236b7a0d7578b57605a1864e42e
- autoscan/.git/objects/ab/141fe1fc4bfbe67b9251eb0209e4827768d9fa
- autoscan/.git/objects/c7/d2d3c36ca7079338f805c92dc094ddb732fcd5
- autoscan/.git/objects/c0/e05b27f09549c648943a248caa80a8ff27fb85
- autoscan/.git/objects/c9/48ba9aba3e92f7777bb02bf3621879f2df3604
- autoscan/.git/objects/fc/2de3c3f54e13ad3b75bff7f5ad536497459449
- autoscan/.git/objects/f5/eebe4c201184d1360b936b9d4640105199f2bb
- autoscan/.git/objects/4e/40fffcf262eb488085425a388aa963f21a166b
- autoscan/.git/objects/pack/pack-208aa746965e7c33ec60291d3eb85abee36469dc.idx
- autoscan/.git/objects/pack/pack-208aa746965e7c33ec60291d3eb85abee36469dc.pack
- autoscan/.git/objects/11/95c400c7b8ede1f26e6fe9082fb39a7f21cbe2
- autoscan/.git/objects/73/53c65ecdf6e18dd2c7942bf050cf8ce3142e01
- autoscan/.git/objects/80/3f1cd7c1ee4e2666b4f03f3ed193caa433debb
- autoscan/.git/objects/74/953b95450c68c45a08935f82235b3ac7998c5c
- autoscan/.git/objects/1a/e341c005e42bda242bfcb10e3201a4a23a4b06
- autoscan/.git/objects/7b/3685f8927d8c0c70653669d5612ba50e8ade8d
- autoscan/.git/objects/10/e854840368ed12b04acd072c2d379659fec6ee
- autoscan/.git/objects/10/e8af7b7717b34cf8c07cadb2c02c7fa008f16a
- autoscan/.git/objects/00/d66f9046b33f4aed0021f4842aa6402c88283f
- autoscan/.git/objects/3f/4edbd0dd13ae4e17295283af659afbc531dce3
- autoscan/.git/objects/30/b09cdc53429285a345b9032d91f410fd1631be
- autoscan/.git/objects/5e/d642887358df1934c69fb1b29f3db070115e7e
- autoscan/.git/objects/5b/521fefc8a18c5ac4b1af2559502e71085b529f
- autoscan/.git/objects/52/8b0223493da54a0f13f0a9387204c8fd92ad0d
- autoscan/.git/objects/0a/be6989f694f718b22a1eeecb5563c1a8440ab5
- autoscan/.git/objects/dc/39f8a568418cae2fc1a20313c81f2ee5d9b5b2
- autoscan/.git/objects/af/2faba3711cfcf4422d1035b88ed2cd53c44221
- autoscan/.git/objects/b7/c78ab2d89872a9e98e1bf714f67c54ca5dfa97
- autoscan/.git/objects/de/0f373f1b0a28e6087fe8c604225600b7d5d85b
- autoscan/.git/objects/a6/20ac1e3fe28a4e6437b9322da0673e8a2dc19b
- autoscan/.git/objects/c3/1c8c88c3a486f5755e915aadbd7adae7b025e3
- autoscan/.git/objects/c3/45b653e66e0af30793831b186637f0f5992a59
- autoscan/.git/objects/f9/859903ee67a18771379d50ac93eb002130676b
- autoscan/.git/objects/ff/905f912c88cbbc04a7507e677273c5bd193ce6
- autoscan/.git/objects/e9/a4414cb056b0b92feb0b39ed272a385de2e346
- autoscan/.git/objects/f1/7f0d81181ff65ea2066f6db0fe9dd97bb87ea2
- autoscan/.git/objects/f8/eff0d700c29c14e9f75ad3689c11c7411fb917
- autoscan/.git/objects/70/047eb6ef1191ffad3861af919b5bd9d4e9e96a
- autoscan/.git/objects/24/22f0303a02582e56057100b93835b39ce9a8a0
- autoscan/.git/objects/15/8cd196921ce1b8b26063329751f62c806295de
- autoscan/.git/objects/78/c3641c362b4aa1dec36ca90c4dffcad2e06bc2
- autoscan/.git/objects/8b/ba330c17e2bacf53395bc81a10f9110770b9b2
- autoscan/.git/objects/7f/e03c1098b397a85ab081f22bee96747199aaeb
- autoscan/.git/objects/22/bed409e39a4003f1373782d46abb4ca7167653
- autoscan/.git/logs/refs/heads/
- autoscan/.git/logs/refs/remotes/
- autoscan/.git/refs/heads/master
- autoscan/.git/refs/remotes/origin/
- autoscan/.git/logs/refs/heads/master
- autoscan/.git/logs/refs/remotes/origin/
- autoscan/.git/refs/remotes/origin/HEAD
- autoscan/.git/refs/remotes/origin/master
- autoscan/.git/logs/refs/remotes/origin/HEAD
- autoscan/.git/logs/refs/remotes/origin/master
