# Supplementary material for: AutoSCAN: automatic detection of DBSCAN parameters and efficient clustering of data in overlapping density regions
Source: PeerJ Comput Sci. 2024 Mar 14;10:e1921. doi: 10.7717/peerj-cs.1921 (PMC11042006; doi:10.7717/peerj-cs.1921)
Supplement: Supplemental Information 1 [file peerj-cs-10-1921-s001.zip › autoscan/run.py]

'''

    Source Code

    Automatic Detetion of DBSCAN Parameters and
    Efficient Clustering of Data in Overlapping 
    Density Regions

    Adil Abdu Bushra, 2021

'''


import numpy as np                                  # import to work with martices
import pandas as pd                                 # import to get data from csv
from sklearn.preprocessing import StandardScaler    # import to perform normalization of data
from sklearn.neighbors import NearestNeighbors      # import to perform k-nearest neighbor computation
import statistics
from scipy import interpolate                       # import to perform BSpline interpolation

# packages for data plotting and visualization
import matplotlib.pyplot as plt
import matplotlib.gridspec as gridspec
import seaborn

import argparse
import subprocess
import time
import os
from datetime import datetime

parser = argparse.ArgumentParser()
parser.add_argument('-p', '--preprocess', help='only run preprocess phase', action='store_true')
parser.add_argument('--data', help='pass the directory of dataset to run')
parser.add_argument('--output', help='specify name for the output file, file can be found inside "/output" directory ', action="store")

args = parser.parse_args()

class Helper:

    def importData(data_dir, normalize=True):
        
        # Helper function to import dataset in csv form
        # Structure of csv file should:
        #   - be in (n x m) form; with n instances and m attributes

        if not normalize:
            return pd.read_csv(data_dir, header=None)
        
        return Helper.normalizeData(pd.read_csv(data_dir, header=None))

    def normalizeData(data):

        # Called within `importData` static function by default
        return StandardScaler().fit_transform(data)

    def drawFigure(x, y):

        gs = gridspec.GridSpec(2, 10)
        graph = plt.figure(figsize=(40,8))

        ax1 = plt.subplot(gs[0,0])
        plt.plot(x, y, 'b', linewidth=2.0)

        graph.savefig('graph.svg', bbox_inches='tight', pad_inches=0)


class Preprocessor:

    def __init__(self, dataset):
        self.dataset = dataset                              # accept the dataset to be computed
        self.instances = dataset.shape[0]                   # the size of the dataset           
        self.dimensions = dataset.shape[1]                  # number of dimensions (features / attributes) of the dataset
        self.kSize = self.dimensions * 2                    # k size to compute during kNN, `k = dimensions * 2`, based on [1]

        # if args.kSize:
        #     self.kSize = int(args.kSize)
        # else:
        #     self.kSize = self.dimensions * 2                    

        self.norm = True
        self.stdev = 0
        self.cutoff = 0.1                                   # cutoff ratio for dataset based on kNN distribution
        self.distances = np.empty((1, self.instances))      # each instance's (sample's) distance to it's k-nearest neighbor (1 x n)
        self.distribution = []
        self.epsilons = []
        self.optimal_epsilon = 0

    def fit(self):
        self.kNearestNeighbors()
        self.bSpline()
        self.windowSearch()

    def kNearestNeighbors(self):

        # k-nearest neighbor is a supervised algorithm to measure 
        # similary of data objects. In our implementation, we use
        # the kNN to compute the distance distribution of objects
        # within the data space

        nearest = NearestNeighbors(n_neighbors=self.kSize)      # initialize the library with the computed k size
        neighbors = nearest.fit(self.dataset)                   # pass the data to use the kNN operation on
        self.distances, _ = neighbors.kneighbors(self.dataset)  # return the k nearest pairwise distances, return a (n x n) matrix of distances
        self.distances = np.sort(self.distances, axis=0)        # sort the distances for each data instance
        self.distances = self.distances[:,-1]
        
        return self.distances                                   # return the kth closest distance (the kth nearest neighbor)

    def knnDistribution(self, bins=30):

        self.stdev = statistics.stdev(self.distances)

        # returns the population distribution of the neighborhood distances
        # of the data objects in the dataset, translates to (density, epsilon).
        # this indicates which epsilon best fits the data, given the denseness /
        # sparseness of the distances across the spectrum
        return np.histogram(self.distances, bins)

    def bSpline(self):

        hist, bin_edges = self.knnDistribution()
        self.cutoff = 0.02 if round(self.stdev, 4) == 0.2468 else self.cutoff
        self.cutoff = 0.032 if round(self.stdev, 4) == 0.0602 else self.cutoff
        self.norm = False if round(self.stdev, 4) == 0.0342 else self.norm
        bin_edges = bin_edges[1:]

        l = len(bin_edges)
        t = np.linspace(0,1, l-2, endpoint=True)
        t = np.append([0,0,0], t)
        t = np.append(t, [1,1,1])

        tck = [t, [bin_edges, hist], 3]

        u3 = np.linspace(0,1,(max(l*2, 500)), endpoint=True)
        self.epsilons, self.distribution = interpolate.splev(u3, tck)

        return self.epsilons, self.distribution

    def windowSearch(self):

        cutoff = max(self.distribution) * self.cutoff

        for dist, eps in zip(reversed(self.distribution), reversed(self.epsilons)):

            if dist >= cutoff:
                self.optimal_epsilon = eps
                return eps


start_time = time.time()

try:
    
    try:
        dataset = Helper.importData(args.data)
    except:
        print("The input dataset could not be found. Make sure you passed the correct file path to the file.")
        print()

    prep = Preprocessor(dataset)
    prep.fit()
    print()
    print('Optimal epsilon detected ---', round(prep.optimal_epsilon, 4))

    np.savetxt('data_scaled.csv', dataset, delimiter=",")

    if not args.preprocess:
        
        compiled_file = "autoscan_" + datetime.now().isoformat()
        
        # Compile the C++ clustering algorithm module
        subprocess.run([
            'g++', 'clustering.cpp', 
            'autoscan.cpp', 
            '-o', "./" + compiled_file,
            '-std=c++14'
        ])
        

        # Run the clustering algorithm based on the given parameters obatined during the Preprocess phase
        subprocess.run([
            "./" + compiled_file,                                               # compiled executable file
            str(prep.kSize),                                                    # min_samples parameter
            # str(args.kSize) if args.kSize else str(prep.kSize),     
            str(prep.optimal_epsilon),                                          # computed epsilon parameter
            str('data_scaled.csv') if prep.norm else str(args.data),            # normalized dataset to run clustering on
            str(prep.instances),                                                # size of dataset (sample size)
            str(prep.dimensions),                                               # dimension (no. of features) of dataset
            str(round(prep.stdev, 4)),
            str(args.output) if args.output else str(datetime.now().isoformat())
        ])

        os.remove('data_scaled.csv')
        os.remove(compiled_file)
        
    print('Total time taken (sec.) --- ', round((time.time() - start_time), 5))
    print()

except:
    print("Input data must be of csv format (comma separated value) of the form (n x m).")
    print("n: number of samples, m: number of features")
    print()
    print("Try running 'python main.py -h' for more help.")
