# Supplementary material for: AutoSCAN: automatic detection of DBSCAN parameters and efficient clustering of data in overlapping density regions
Source: PeerJ Comput Sci. 2024 Mar 14;10:e1921. doi: 10.7717/peerj-cs.1921 (PMC11042006; doi:10.7717/peerj-cs.1921)
Supplement: Supplemental Information 1 [file peerj-cs-10-1921-s001.zip › autoscan/autoscan.cpp]

#include "autoscan.h"
#include <iostream>
#include <stdlib.h>

using namespace std;

int AUTOSCAN::run()
{
    // Cluster labeling initiated from 1
    int clusterID = 1;

    vector<Point>::iterator iter;
    for(iter = m_points.end(); iter != m_points.begin(); --iter)
    {
        if ( iter->clusterID == UNCLASSIFIED )
        {
            // Run expandCluster module if data object is UNCLASSIFIED
            // If expandCluster computes successfully (finds clusters)
            // then increment the cluster label
            if ( expandCluster(*iter, clusterID) != false )
            {
                clusterID += 1;
            }
        }
    }

    return 0;
}

int AUTOSCAN::expandCluster(Point point, int clusterID)
{    
    
    // Run regionQuery to find neighborhood data objects
    vector<int> clusterSeeds = regionQuery(point);

    // If object's not CORE, then stop expandCluster with false
    if ( clusterSeeds.size() < p )
    {
        point.clusterID = NOISE;
        return false;
    }
    else
    {
        
        int index = 0, indexCorePoint = 0;

        // Collect all the "seeds": data objects with density-connectivity
        vector<int>::iterator iterSeeds;
        for( iterSeeds = clusterSeeds.begin(); iterSeeds != clusterSeeds.end(); ++iterSeeds)
        {
            // Set all seed objects to the same clsuter label
            m_points.at(*iterSeeds).clusterID = clusterID;
            if (m_points.at(*iterSeeds).x == point.x && m_points.at(*iterSeeds).y == point.y && m_points.at(*iterSeeds).z == point.z )
            {
                indexCorePoint = index;
            }
            ++index;
        }
        clusterSeeds.erase(clusterSeeds.begin()+indexCorePoint);

        for( vector<int>::size_type i = 0, n = clusterSeeds.size(); i < n; ++i )
        {
            
            // Check if seed object itself is CORE to proceed with "expansion"
            vector<int> clusterNeighors = regionQuery(m_points.at(clusterSeeds[i]));
            if ( clusterNeighors.size() >= p )
            {
                vector<int>::iterator iterNeighors;
                for ( iterNeighors = clusterNeighors.begin(); iterNeighors != clusterNeighors.end(); ++iterNeighors )
                {
                    if ( m_points.at(*iterNeighors).clusterID == UNCLASSIFIED || m_points.at(*iterNeighors).clusterID == NOISE )
                    {
                        if ( m_points.at(*iterNeighors).clusterID == UNCLASSIFIED )
                        {
                            clusterSeeds.push_back(*iterNeighors);
                            n = clusterSeeds.size();
                        } else {
                            // ClosestCore initialization to keep track of nearest CORE object objects
                            m_points.at(*iterNeighors).clusterLabel = BORDER;
                            m_points.at(*iterNeighors).closestCore = euclideanMeasure( m_points.at(*iterNeighors), m_points.at(clusterSeeds[i]) );
                        }
                        m_points.at(*iterNeighors).clusterID = clusterID;
                    }

                    // Update the closestCore data when new CORE object is found with minimal distance
                    if( m_points.at(*iterNeighors).clusterLabel == BORDER ) {
                        float temp_distance = euclideanMeasure( m_points.at(*iterNeighors), m_points.at(clusterSeeds[i]) );
                        if( m_points.at(*iterNeighors).closestCore > temp_distance ) {
                            m_points.at(*iterNeighors).closestCore = temp_distance;
                            m_points.at(*iterNeighors).clusterID = m_points.at(clusterSeeds[i]).clusterID;
                        }
                    }
                }
            } else {
                // ClosestCore initialization for "seed" unexpandable objects
                m_points.at(clusterSeeds[i]).clusterLabel = BORDER;
                m_points.at(clusterSeeds[i]).closestCore = euclideanMeasure( m_points.at(clusterSeeds[i]), point );
            }
        }

        return true;
    }
}

// RegionQuery to determine is data object is CORE object
vector<int> AUTOSCAN::regionQuery(Point point)
{
    int index = 0;
    vector<Point>::iterator iter;
    vector<int> clusterIndex;
    
    for( iter = m_points.begin(); iter != m_points.end(); ++iter)
    {
        if ( euclideanMeasure(point, *iter) <= m )
        {
            clusterIndex.push_back(index);
        }
        index++;
    }
    return clusterIndex;
}

// Euclidean distance computation between pairs of data objects
inline double AUTOSCAN::euclideanMeasure( Point pointCore, Point pointTarget )
{
    if(m_dimensions == 2)
        return pow(pointCore.x - pointTarget.x,2) + pow(pointCore.y - pointTarget.y,2);
    return pow(pointCore.x - pointTarget.x,2) + pow(pointCore.y - pointTarget.y,2) + pow(pointCore.z - pointTarget.z,2);
}
