# Supplementary material for: AutoSCAN: automatic detection of DBSCAN parameters and efficient clustering of data in overlapping density regions
Source: PeerJ Comput Sci. 2024 Mar 14;10:e1921. doi: 10.7717/peerj-cs.1921 (PMC11042006; doi:10.7717/peerj-cs.1921)
Supplement: Supplemental Information 1 [file peerj-cs-10-1921-s001.zip › autoscan/README.md]

#### The AutoSCAN Clustering Algorithm

__Automatic Detection of DBSCAN Parameters and Efficient Clustering of Data in Overlapping Density Regions__

The algorithm uses two major modules to cluster data into groups of similar objects. (1) Implements the new clustering algorithm
to perform density based clustering, and (2) uses the *k-nearest neighbor* algorithm to determine the optimal parameters
for a given dataset to run on AutoSCAN. 

This method builds on the two concepts and further improves on the clustering results by focusing on the limitations of the
original DBSCAN algorithm in terms of identifying accurate cluster labels for "Border" objects within datasets.

Current implementation is a hybrid of Python and C++ languages. The first preprocessing stage uses python libraries from 
the machine learning repository scikit learn. The actual clustering process is implemented on C++. A `subprocess` module is used
after a preprocess phase to link the clustering operation.


##### Installation
Anaconda distribution system is used to collect the third-party packages implemented on this project. Follow the official 
Anaconda documentation to install it on your system. Links are provided for [Windows](https://docs.anaconda.com/anaconda/install/windows/), 
[Linux](https://docs.anaconda.com/anaconda/install/linux/) and [MacOS](https://docs.anaconda.com/anaconda/install/mac-os/) users.

Once Anaconda has been installed, run the command below to build a conda environment with all the necessary packages.

    conda create --name autoscan python=3.9
    conda activate autoscan

    conda install scikit-learn scipy pandas
    conda install matplotlib


##### Run the algorithm
To run the algorithm use the provided test datasets located inside the `datasets/` directory. Pass a specific dataset using the argument 
`--data`. An example run of the AutoSCAN algorithm on the `Atom` test dataset is given below.

`python run.py --data datasets/atom.csv`
