# Supplementary material for: AutoSCAN: automatic detection of DBSCAN parameters and efficient clustering of data in overlapping density regions
Source: PeerJ Comput Sci. 2024 Mar 14;10:e1921. doi: 10.7717/peerj-cs.1921 (PMC11042006; doi:10.7717/peerj-cs.1921)
Supplement: Supplemental Information 1 [file peerj-cs-10-1921-s001.zip › autoscan/clustering.cpp]

/**
 * 
 *  Source Code
 * 
 *  Efficient Clustering of Data in 
 *  Overlapping Density Regions
 * 
 *  Adil Abdu Bushra, 2021
 * 
 */

#include <stdio.h>
#include <iostream>
#include <fstream>
#include <chrono>
#include <string>
#include "autoscan.h"

using namespace std::chrono;

void readBenchmarkData(const char* dataset, int size, vector<Point>& points, int dimensions)
{
    // Load dataset from the given file directory
    FILE *stream;
    stream = fopen (dataset,"ra");

    // Initialize and set the variables to the shape of the dataset
    // Variables contain the dataset's shape (number of instances and feature size),
    unsigned int minpts, num_points, cluster, i = 0;
    num_points = size;

    // Point struct initialized
    Point *p = (Point *)calloc(num_points, sizeof(Point));

    // The data objects are read and stored in a type-defined Point struct
    while (i < num_points) {

        if(dimensions == 2) {
          fscanf(stream, "%f,%f,%d\n", &(p[i].x), &(p[i].y), &cluster);
        }
        else {
          fscanf(stream, "%f,%f,%f,%d\n", &(p[i].x), &(p[i].y), &(p[i].z), &cluster);
        } 

          p[i].clusterID = UNCLASSIFIED;
          points.push_back(p[i]);
          ++i;
    }

    free(p);
    fclose(stream);
}

void writeResults(vector<Point> &points, int num_points, const char* filename, int dimension) {
    int i = 0;
    int clusters = 0;
    int outliers = 0;
    
    // Output a summary of the computed cluster results
    // Display the number of clusters and amount of outliers found
    while (i < num_points) {
        if(points[i].clusterID == -1) {
            outliers++;
        }

        if(points[i].clusterID > clusters) {
            clusters = points[i].clusterID;
        }

        i++;
    }

    cout << "No. of clusters detected --- " << clusters;
    cout << endl << "No. of outliers found --- " << outliers;
    cout << endl;

    i = 0;
    
    std::string file = filename;
    std::string file_output = "output/" + file + ".csv";
    cout << "Result output directory --- '" << file_output << "'" << endl;

    std::ofstream ARI(file_output);
    
    if(dimension == 2)
        ARI << "X1, X2, Cluster Label" << endl;
    else
        ARI << "X1, X2, X3, Cluster Label" << endl;

    while (i < num_points) {
        if(dimension == 2)
            ARI << points[i].x << ", " << points[i].y << ", " << points[i].clusterID << std::endl;
        else
            ARI << points[i].x << ", " << points[i].y << ", " << points[i].z << ", " << points[i].clusterID << std::endl;

        i++;
    }

    cout << endl;
    ARI.close();
}

int main(int argc,char* argv[]) {
    
    // All arguments passed during runtime are collected
    int MINIMUM_POINTS = atoi(argv[1]);
    float EPSILON = atof(argv[2]) * atof(argv[2]);
    float DIMENSION = atoi(argv[5]);
    float STDEV = atof(argv[6]);

    auto start = high_resolution_clock::now();

    vector<Point> points;
    readBenchmarkData(argv[3], atoi(argv[4]), points, DIMENSION);
    AUTOSCAN scan(MINIMUM_POINTS, EPSILON, DIMENSION, points, STDEV);

    // Clustering algorithm initiated
    scan.run();
    
    // Output of the clustering algorithm is written to .csv
    writeResults(scan.m_points, scan.getTotalPointSize(), argv[7], DIMENSION);

    auto stop = high_resolution_clock::now();
    auto duration = duration_cast<microseconds>(stop - start);

    cout << "Time taken by clustering module (sec.) --- "
         << duration.count() * 0.000001 << endl;

    return 0;
}
