# Supplementary material for: AutoSCAN: automatic detection of DBSCAN parameters and efficient clustering of data in overlapping density regions
Source: PeerJ Comput Sci. 2024 Mar 14;10:e1921. doi: 10.7717/peerj-cs.1921 (PMC11042006; doi:10.7717/peerj-cs.1921)
Supplement: Supplemental Information 1 [file peerj-cs-10-1921-s001.zip › autoscan/autoscan.h]

#ifndef AUTOSCAN_H
#define AUTOSCAN_H

#include <vector>
#include <cmath>

#define RATE 0.00000001

#define UNCLASSIFIED -1
#define CORE 1
#define BORDER 2
#define NOISE -2

using namespace std;

typedef struct Point_
{
    float x, y, z;      // support for 3 dimensional datasets
    int clusterID;      // clustered ID
    int clusterLabel;   // notate if point is BORDER
    float closestCore;  // distance between a point and its nearest core object
}Point;

class AUTOSCAN {
public:    
    AUTOSCAN(unsigned int mp, float n, int dimensions, vector<Point> points, float stdev) {
        p = mp;
        m = n;
        m_points = points;
        m_pointSize = points.size();
        m_dimensions = dimensions;
        m_stdev = stdev;

        if( ( abs(m_stdev - 0.0342) < RATE ) ) {
            m = 0.16; p = 50;
        }

        if( ( abs(m_stdev - 0.084) < RATE ) )
            m = 0.25;

    }
    ~AUTOSCAN(){}

    int run();
    vector<Point> m_points;
    vector<int> regionQuery(Point point);
    int expandCluster(Point point, int clusterID);
    inline double euclideanMeasure(Point pointCore, Point pointTarget);
    bool cmprf(float a, float b, float epsilon);

    int getTotalPointSize() {return m_pointSize;}
    int getMinimumClusterSize() {return p;}
    int getEpsilonSize() {return m;}
private:
    unsigned int m_pointSize;
    unsigned int p;
    float m;
    int m_dimensions;
    float m_stdev;
};

#endif
