# Supplementary material for: AutoSCAN: automatic detection of DBSCAN parameters and efficient clustering of data in overlapping density regions
Source: PeerJ Comput Sci. 2024 Mar 14;10:e1921. doi: 10.7717/peerj-cs.1921 (PMC11042006; doi:10.7717/peerj-cs.1921)
Supplement: Supplemental Information 1 [file peerj-cs-10-1921-s001.zip › autoscan/datasets/chainlink.csv]

-0.453	-0.891	0.023
0.653	-0.846	0.0211
0.398	0.913	-0.00139
0.0952	1.05	0.00628
0.524	-0.941	0.0378
-0.0263	1	0.0218
0.425	0.908	-0.0285
-0.991	-0.275	0.0511
-1.01	-0.0353	0.038
-0.73	-0.631	-0.0312
0.879	0.346	0.0439
-0.845	-0.459	0.0849
-0.385	0.921	0.00558
0.24	0.884	0.048
1.03	-0.26	0.0727
0.871	0.502	-0.0403
-1.02	-0.00556	0.0278
0.592	0.787	0.0361
0.297	0.946	0.00662
-0.832	-0.403	0.0542
0.607	-0.782	-0.0182
-0.712	-0.739	0.0125
-0.537	0.859	0.00197
-0.893	-0.42	-0.0108
0.0724	-0.913	0.0486
0.579	0.819	-0.000759
0.866	-0.496	0.00596
-0.36	1.03	-0.0163
-0.778	-0.603	-0.0865
-0.0979	-0.988	0.0224
0.887	0.401	0.0486
0.754	0.742	-0.0179
1.05	-0.0772	0.0238
-0.205	-0.956	-0.0306
0.797	0.551	0.0313
0.807	0.629	-0.0022
-0.0722	1.01	-0.0157
-0.415	-0.972	0.0199
-0.0832	1.09	0.036
0.508	-0.794	0.0221
-0.238	0.906	-0.0305
-0.634	0.689	-0.0258
-0.852	-0.596	0.00465
-0.573	-0.891	0.0685
-0.723	0.712	0.0318
-0.677	0.804	-0.00521
-0.464	-0.969	-0.0345
-0.711	-0.761	-0.0682
0.612	0.845	-0.0168
-0.58	-0.746	-0.0398
0.17	-0.975	0.0132
0.769	-0.622	-0.0136
-0.293	-0.98	0.0172
-0.209	-1	0.0158
0.3	-0.965	0.00309
-0.0317	-1.04	0.0108
0.223	-0.975	0.0138
0.91	-0.484	-0.0155
0.391	0.884	-0.0276
-0.995	-0.0568	0.0362
-1.03	0.0244	0.0937
-0.0574	1.01	0.00857
0.779	0.691	-0.0371
0.515	0.836	-0.0268
-0.968	0.117	-0.0816
-0.891	-0.502	-0.034
-1.05	-0.177	-0.0103
-0.117	1.06	-0.043
-0.652	0.724	0.0177
0.776	-0.681	-0.000988
0.394	0.939	-0.0246
0.491	0.868	0.00246
-1.03	-0.31	0.00174
0.224	-0.939	-0.032
-0.897	0.474	0.023
-0.738	0.646	-0.0471
0.0433	1.02	0.00162
0.633	0.783	0.00724
-0.988	-0.335	-0.00411
-0.626	0.746	0.0882
0.928	0.521	0.0664
0.929	0.323	0.047
0.549	-0.87	0.0105
0.312	-0.902	-0.0209
0.379	-0.936	0.0297
-0.615	-0.906	-0.0178
0.914	-0.575	0.0108
-0.73	0.703	0.0105
-1.07	-0.0547	-0.043
0.949	-0.245	-0.000192
-0.171	-0.974	0.0115
-0.059	0.93	-0.0718
0.499	0.824	0.0589
0.355	-0.895	-0.0848
0.471	0.851	-0.0613
-0.701	0.724	-0.0347
-0.987	-0.171	-0.000942
0.761	-0.535	-0.0158
-0.574	-0.77	-0.0214
0.927	0.101	0.0365
0.579	-0.772	0.00343
-0.654	0.763	0.0445
0.427	0.837	-0.0379
1.04	0.0493	0.0813
-0.979	-0.0505	-0.00902
0.398	0.886	-0.0108
0.89	0.572	0.0658
0.869	-0.419	0.027
-0.245	0.925	-0.0189
0.936	0.121	0.00446
-0.815	0.586	-0.0574
-0.971	0.293	-0.00957
-0.283	-0.998	-0.0375
0.907	-0.417	-0.000365
0.728	0.683	-0.00337
-0.0941	0.989	-0.011
0.428	-0.945	-0.0345
-0.796	-0.592	0.0249
0.214	-0.975	-0.0105
-0.664	0.771	0.0739
-0.306	0.857	0.00343
1.03	0.224	0.0593
0.897	-0.281	0.0528
0.857	0.392	0.0508
-0.887	0.485	-0.063
0.117	-0.99	0.00448
-0.943	-0.335	-0.00359
-0.896	-0.453	0.00037
0.345	-0.954	0.0366
-0.687	0.703	-0.0821
0.293	-0.973	0.00899
-1.01	-0.00601	-0.0289
-0.184	-0.929	-0.0111
1.04	-0.0431	0.0814
0.642	-0.848	-0.0767
-0.0802	-0.95	-0.00217
-0.315	0.977	0.0554
0.968	0.292	0.0813
-0.892	-0.376	0.0199
0.436	-0.92	-0.0228
-0.202	1.02	0.0549
-0.886	0.576	-0.00618
-0.607	-0.796	-0.0096
0.898	-0.349	-0.0155
0.637	0.757	0.0147
0.854	-0.467	0.0669
0.895	0.204	-0.0395
-0.777	0.647	0.034
0.886	-0.504	0.0233
-0.508	-0.86	0.000597
0.393	0.934	0.0551
0.811	-0.483	-0.0442
0.927	0.342	0.0358
0.569	-0.746	-0.073
0.872	0.315	-0.0539
0.204	0.977	0.0308
0.915	-0.471	-0.0892
-0.45	0.89	0.0207
-0.917	-0.462	-0.0724
0.408	-0.919	0.0152
0.817	0.513	0.0493
0.924	-0.478	0.00251
-0.111	0.991	0.00817
-0.964	0.141	0.0471
0.605	-0.889	-0.0337
-0.818	-0.553	-0.0356
0.837	0.535	0.00956
-0.806	-0.609	0.0265
0.355	-0.944	-0.00756
0.289	0.959	-0.000797
-0.729	-0.733	0.0923
0.931	0.0353	0.0357
0.99	-0.00617	0.0273
-0.419	0.863	0.0109
-0.64	0.838	0.0239
-1	-0.0656	0.0947
-0.717	-0.708	0.0596
0.886	-0.472	-0.0727
-0.037	-1	0.0446
-0.789	-0.613	0.00378
0.0872	-1	0.0691
-0.839	-0.552	0.00118
0.753	-0.53	0.0034
0.031	-1.02	0.0603
-0.736	0.654	-0.0985
0.381	-0.927	-0.0489
-0.904	-0.31	-0.0608
0.89	0.402	0.0918
-0.921	-0.281	-0.0392
0.602	-0.878	0.0637
-0.272	-0.976	0.0527
-0.988	-0.0399	0.0373
-0.478	0.867	-0.00584
-0.995	-0.149	-0.0183
0.472	0.829	-0.0743
1.02	-0.0731	0.0562
-0.197	-0.941	0.023
-0.947	0.115	-0.0368
0.902	0.557	0.00415
-0.776	-0.719	-0.0402
0.477	-0.874	-0.0262
-1.02	-0.179	0.075
0.693	0.632	0.0583
-0.459	0.929	0.0306
0.119	-1.08	0.0385
0.837	0.503	0.068
-0.811	0.672	0.00052
0.883	0.47	0.000414
1.07	-0.0124	-0.0218
-0.652	-0.792	0.042
-0.991	-0.0248	-0.0954
-0.315	-0.882	-0.0183
-0.445	-0.926	0.065
0.783	-0.573	0.00831
0.086	1.06	-0.0705
-0.162	-0.987	0.000729
-1	0.241	0.0901
-0.915	-0.134	-0.0561
0.536	0.876	0.0245
0.769	0.692	0.0608
-0.0207	-1.08	0.0229
0.892	-0.464	0.00766
0.326	1	0.0109
0.0703	1	-0.0169
-0.953	-0.0362	-0.0318
-1.06	0.104	0.0484
0.659	-0.682	0.0562
0.626	-0.811	-0.0224
-0.938	-0.176	-0.0386
-0.67	-0.652	0.0158
-0.633	0.816	0.0213
0.345	-0.877	-0.0679
-0.459	-0.829	0.0692
0.827	-0.671	-0.00386
-0.404	-0.907	0.0615
-0.978	-0.24	-0.00225
-0.702	0.69	0.0282
0.52	-0.946	-0.0123
0.764	0.651	-0.00815
0.688	-0.724	0.00145
0.564	-0.779	0.0801
0.534	0.804	-0.016
-0.991	-0.154	0.00802
0.524	0.923	0.0107
0.991	0.0649	0.0434
-0.474	-0.95	0.035
-0.871	0.475	0.00698
-0.532	0.852	-0.00885
0.0484	0.993	0.0476
0.444	-0.829	-0.003
0.121	-1.02	-0.0715
-0.0483	1.09	0.0242
0.84	0.374	0.0122
-0.69	0.606	-0.0466
-0.752	0.717	0.00394
-0.131	-1.01	0.00985
0.791	0.602	0.0284
0.975	-0.465	0.0303
-1.02	-0.156	0.026
-0.643	0.697	-0.0604
-0.985	0.221	0.00622
0.137	-0.954	-0.0654
-0.967	-0.254	0.000749
-0.0104	-0.98	-0.019
0.863	-0.531	-0.0401
-0.621	-0.869	0.0561
-0.993	0.126	-0.00384
0.137	1.05	-0.0266
-0.728	0.647	-0.0144
-0.258	-0.973	0.015
1.03	-0.0982	-0.0874
0.669	0.696	-0.00736
-0.707	0.709	-0.0552
0.977	0.213	-0.000199
-0.813	-0.614	0.0242
-0.475	0.803	-0.0385
-0.806	-0.501	-0.0765
-0.285	0.925	0.0257
0.847	0.593	-0.0577
-0.891	-0.305	0.0352
-0.179	-1	0.0251
-0.868	0.495	0.000919
-0.914	0.46	0.0622
0.627	0.651	-0.0141
-0.414	0.876	-0.0844
-0.964	-0.28	-0.0118
0.391	0.884	-0.0693
-0.938	-0.232	0.0199
0.872	0.646	0.0505
0.507	-0.877	0.0194
0.587	-0.795	0.0673
0.605	-0.77	-0.0154
-0.98	-0.138	-0.0369
0.6	0.791	0.0757
1.05	0.029	-0.0106
0.987	-0.121	0.0235
-0.971	-0.297	0.0215
-0.7	0.614	0.0471
0.975	0.0887	-0.0287
0.378	0.932	-0.0461
-1.03	-0.0892	0.0459
-1.02	-0.32	-8.77E-05
-0.0628	1	-0.00454
-0.049	-0.987	-0.000586
0.775	0.718	-0.0416
1.03	-0.114	0.0341
-0.203	-1	0.00453
-0.622	-0.784	0.0525
0.531	-0.899	-0.0423
-0.685	-0.725	-0.00358
0.885	0.601	0.037
-0.0216	-0.998	0.00931
0.37	-0.914	0.0192
-0.504	-0.952	-0.0378
-0.464	0.87	0.014
-0.782	0.557	0.0137
-0.202	-0.987	-0.00423
0.314	-0.871	-0.00373
0.585	-0.819	-0.0171
0.449	0.853	0.055
0.381	-0.864	0.0647
0.283	-1	0.0389
0.447	-0.901	0.0838
0.974	0.239	0.0351
0.594	0.778	-0.0111
0.327	0.927	0.000201
-0.654	0.713	0.0619
0.765	0.696	-0.0698
0.903	-0.275	-0.0188
-0.595	-0.807	-0.00427
-0.639	0.764	-0.0349
0.19	0.907	0.0565
-0.43	-0.899	-0.0638
-0.939	0.484	0.048
0.181	1.04	-0.061
0.905	-0.286	0.0626
0.419	-0.873	-0.0267
0.128	0.947	-0.0204
-0.41	0.9	-0.0163
-0.775	-0.576	0.0923
-0.928	0.422	0.035
-0.827	-0.503	0.0498
-0.0654	-0.924	0.0189
0.836	-0.379	0.036
-0.854	-0.632	0.0671
-0.907	0.318	0.0253
0.867	0.523	-0.00343
0.856	0.555	-0.0832
0.162	1.03	0.00244
0.0192	-1.01	0.049
-0.188	0.953	0.0188
0.735	0.756	0.0325
-0.96	-0.275	0.00743
-1	0.134	0.0249
0.654	0.688	0.0544
-0.635	-0.788	-0.0847
0.883	-0.377	0.053
-0.698	0.671	-0.0331
0.593	0.804	-0.00198
0.984	0.312	0.0343
-0.359	-0.938	0.00506
0.781	-0.681	0.0769
0.17	0.968	0.00998
-0.721	0.671	-0.0169
-0.583	0.897	0.0477
-0.488	-0.903	0.0478
0.177	-0.906	0.00297
0.134	-0.98	-0.023
0.172	-0.959	0.0109
-0.849	-0.616	0.0287
0.875	-0.588	-0.0254
0.967	-0.23	0.0181
0.427	-0.905	-0.000431
0.429	-0.869	-0.071
0.271	-0.906	-0.0225
0.934	-0.0368	0.044
-0.993	-0.264	-0.0464
0.328	-0.921	0.0279
-0.781	0.638	0.00272
0.836	-0.623	0.0153
0.657	0.809	0.0767
0.0858	-1.06	-0.0397
-0.183	0.983	-0.00152
-0.0836	0.989	-0.00573
-0.569	0.819	-0.00293
-0.414	0.907	-0.0289
0.675	-0.82	-0.0395
0.516	-0.866	-0.0296
-0.654	-0.793	0.0254
-0.45	-0.925	0.0583
-0.15	0.992	-0.0399
0.835	-0.542	-0.00578
-0.995	-0.049	-0.00442
0.0474	-1	0.0146
0.855	-0.487	-0.0766
-0.406	-0.945	0.0846
-0.102	0.916	-0.0343
-0.661	-0.629	-0.0249
-0.713	0.763	0.0838
-0.431	-0.88	0.0575
-0.494	-0.86	0.014
-0.759	0.611	0.0386
0.539	0.862	-0.0491
-0.19	0.969	-0.0118
0.0569	-0.966	-0.00828
0.862	-0.609	-0.0237
0.374	0.892	-0.0445
0.959	-0.19	0.0516
1.01	0.156	0.0693
-0.925	0.354	0.0172
-0.961	-0.26	-0.00323
-0.653	0.745	0.00663
-0.758	0.727	-0.0836
-0.179	-0.912	-0.0128
-0.464	0.83	0.0625
0.875	-0.43	-0.0428
-0.331	-0.937	-0.00794
-0.921	-0.304	0.0101
-1	-0.09	-0.0253
-0.429	-0.905	-0.0561
0.425	0.838	0.0283
-0.186	0.908	-0.0342
-0.81	-0.611	-0.00101
-0.827	-0.387	0.000969
0.0186	1.01	0.0128
-0.998	-0.327	0.00632
0.878	0.485	-0.0228
-0.609	-0.809	0.0223
-0.776	-0.503	-0.0487
0.845	0.569	-0.0196
-0.773	0.652	0.00587
0.688	-0.803	0.0082
-0.895	-0.484	-0.0627
0.961	0.303	0.0465
1.01	0.174	0.0213
0.94	-0.338	0.000526
0.979	-0.011	0.00361
-0.442	-0.897	0.0292
0.603	-0.689	0.00673
-0.86	-0.496	0.0466
-0.573	-0.917	0.0262
-0.705	-0.666	-0.0204
-1.01	-0.106	-0.0039
0.851	0.416	0.0561
0.905	0.0292	0.00935
-0.633	0.792	0.0319
0.519	-0.756	0.0108
0.877	0.448	0.00904
0.448	-0.924	0.0945
-0.394	-0.932	0.0131
0.767	-0.574	-0.0175
-0.924	-0.391	0.0173
-0.542	0.745	-0.0327
0.742	-0.555	0.0416
0.801	-0.521	-0.00591
-0.767	-0.665	0.0454
-0.478	-0.767	0.0241
0.386	-0.931	-0.000667
0.579	0.802	-0.0496
-0.407	-0.903	0.0264
0.771	-0.631	0.0267
-0.954	-0.237	-0.0457
-0.661	0.7	-0.0116
-0.821	-0.549	0.073
0.412	-0.935	0.042
0.5	-0.866	0.00687
0.45	-0.933	0.0543
0.572	0.818	-0.0763
-0.604	-0.765	0.00165
-0.579	0.815	-0.000644
0.804	-0.542	-0.0022
0.497	-0.786	-0.000554
0.131	-0.993	-0.022
-0.434	-0.917	0.014
-0.968	0.325	-0.0967
-0.871	-0.532	-0.0261
1.01	0	-0.0514
-0.0175	0.995	-0.0283
-0.0881	1.05	-0.0696
-0.12	-1.04	-0.0805
-0.937	-0.327	0.0431
-0.636	0.774	0.00803
0.923	0.445	-0.0255
0.0416	1.05	-0.00861
0.748	-0.748	-0.00929
-0.93	-0.427	-0.0793
0.249	0.939	0.0195
0.422	-0.968	0.0564
-0.899	-0.361	0.084
-0.669	0.77	-0.00884
0.264	-1.01	-0.048
-0.879	0.357	-0.0289
-0.901	-0.351	-0.0731
0.572	-0.816	0.00323
0.91	0.176	-0.0561
-0.361	-0.947	0.0152
0.875	-0.309	0.0516
-0.947	0.392	-0.00511
0.881	-0.286	-0.0671
-0.73	-0.572	-0.0577
0.023	0.109	-0.453
0.0211	0.154	0.653
-0.00139	1.91	0.398
0.00628	2.05	0.0952
0.0378	0.0589	0.524
0.0218	2	-0.0263
-0.0285	1.91	0.425
0.0511	0.725	-0.991
0.038	0.965	-1.01
-0.0312	0.369	-0.73
0.0439	1.35	0.879
0.0849	0.541	-0.845
0.00558	1.92	-0.385
0.048	1.88	0.24
0.0727	0.74	1.03
-0.0403	1.5	0.871
0.0278	0.994	-1.02
0.0361	1.79	0.592
0.00662	1.95	0.297
0.0542	0.597	-0.832
-0.0182	0.218	0.607
0.0125	0.261	-0.712
0.00197	1.86	-0.537
-0.0108	0.58	-0.893
0.0486	0.0868	0.0724
-0.000759	1.82	0.579
0.00596	0.504	0.866
-0.0163	2.03	-0.36
-0.0865	0.397	-0.778
0.0224	0.0122	-0.0979
0.0486	1.4	0.887
-0.0179	1.74	0.754
0.0238	0.923	1.05
-0.0306	0.0438	-0.205
0.0313	1.55	0.797
-0.0022	1.63	0.807
-0.0157	2.01	-0.0722
0.0199	0.0279	-0.415
0.036	2.09	-0.0832
0.0221	0.206	0.508
-0.0305	1.91	-0.238
-0.0258	1.69	-0.634
0.00465	0.404	-0.852
0.0685	0.109	-0.573
0.0318	1.71	-0.723
-0.00521	1.8	-0.677
-0.0345	0.0306	-0.464
-0.0682	0.239	-0.711
-0.0168	1.85	0.612
-0.0398	0.254	-0.58
0.0132	0.0246	0.17
-0.0136	0.378	0.769
0.0172	0.0204	-0.293
0.0158	-0.00147	-0.209
0.00309	0.0353	0.3
0.0108	-0.045	-0.0317
0.0138	0.0249	0.223
-0.0155	0.516	0.91
-0.0276	1.88	0.391
0.0362	0.943	-0.995
0.0937	1.02	-1.03
0.00857	2.01	-0.0574
-0.0371	1.69	0.779
-0.0268	1.84	0.515
-0.0816	1.12	-0.968
-0.034	0.498	-0.891
-0.0103	0.823	-1.05
-0.043	2.06	-0.117
0.0177	1.72	-0.652
-0.000988	0.319	0.776
-0.0246	1.94	0.394
0.00246	1.87	0.491
0.00174	0.69	-1.03
-0.032	0.0605	0.224
0.023	1.47	-0.897
-0.0471	1.65	-0.738
0.00162	2.02	0.0433
0.00724	1.78	0.633
-0.00411	0.665	-0.988
0.0882	1.75	-0.626
0.0664	1.52	0.928
0.047	1.32	0.929
0.0105	0.13	0.549
-0.0209	0.0978	0.312
0.0297	0.0639	0.379
-0.0178	0.0937	-0.615
0.0108	0.425	0.914
0.0105	1.7	-0.73
-0.043	0.945	-1.07
-0.000192	0.755	0.949
0.0115	0.0255	-0.171
-0.0718	1.93	-0.059
0.0589	1.82	0.499
-0.0848	0.105	0.355
-0.0613	1.85	0.471
-0.0347	1.72	-0.701
-0.000942	0.829	-0.987
-0.0158	0.465	0.761
-0.0214	0.23	-0.574
0.0365	1.1	0.927
0.00343	0.228	0.579
0.0445	1.76	-0.654
-0.0379	1.84	0.427
0.0813	1.05	1.04
-0.00902	0.949	-0.979
-0.0108	1.89	0.398
0.0658	1.57	0.89
0.027	0.581	0.869
-0.0189	1.93	-0.245
0.00446	1.12	0.936
-0.0574	1.59	-0.815
-0.00957	1.29	-0.971
-0.0375	0.00191	-0.283
-0.000365	0.583	0.907
-0.00337	1.68	0.728
-0.011	1.99	-0.0941
-0.0345	0.0554	0.428
0.0249	0.408	-0.796
-0.0105	0.0252	0.214
0.0739	1.77	-0.664
0.00343	1.86	-0.306
0.0593	1.22	1.03
0.0528	0.719	0.897
0.0508	1.39	0.857
-0.063	1.49	-0.887
0.00448	0.00957	0.117
-0.00359	0.665	-0.943
0.00037	0.547	-0.896
0.0366	0.0461	0.345
-0.0821	1.7	-0.687
0.00899	0.0273	0.293
-0.0289	0.994	-1.01
-0.0111	0.0705	-0.184
0.0814	0.957	1.04
-0.0767	0.152	0.642
-0.00217	0.0498	-0.0802
0.0554	1.98	-0.315
0.0813	1.29	0.968
0.0199	0.624	-0.892
-0.0228	0.0803	0.436
0.0549	2.02	-0.202
-0.00618	1.58	-0.886
-0.0096	0.204	-0.607
-0.0155	0.651	0.898
0.0147	1.76	0.637
0.0669	0.533	0.854
-0.0395	1.2	0.895
0.034	1.65	-0.777
0.0233	0.496	0.886
0.000597	0.14	-0.508
0.0551	1.93	0.393
-0.0442	0.517	0.811
0.0358	1.34	0.927
-0.073	0.254	0.569
-0.0539	1.31	0.872
0.0308	1.98	0.204
-0.0892	0.529	0.915
0.0207	1.89	-0.45
-0.0724	0.538	-0.917
0.0152	0.0814	0.408
0.0493	1.51	0.817
0.00251	0.522	0.924
0.00817	1.99	-0.111
0.0471	1.14	-0.964
-0.0337	0.111	0.605
-0.0356	0.447	-0.818
0.00956	1.54	0.837
0.0265	0.391	-0.806
-0.00756	0.0562	0.355
-0.000797	1.96	0.289
0.0923	0.267	-0.729
0.0357	1.04	0.931
0.0273	0.994	0.99
0.0109	1.86	-0.419
0.0239	1.84	-0.64
0.0947	0.934	-1
0.0596	0.292	-0.717
-0.0727	0.528	0.886
0.0446	-0.000509	-0.037
0.00378	0.387	-0.789
0.0691	-0.00493	0.0872
0.00118	0.448	-0.839
0.0034	0.47	0.753
0.0603	-0.0203	0.031
-0.0985	1.65	-0.736
-0.0489	0.0735	0.381
-0.0608	0.69	-0.904
0.0918	1.4	0.89
-0.0392	0.719	-0.921
0.0637	0.122	0.602
0.0527	0.0237	-0.272
0.0373	0.96	-0.988
-0.00584	1.87	-0.478
-0.0183	0.851	-0.995
-0.0743	1.83	0.472
0.0562	0.927	1.02
0.023	0.0592	-0.197
-0.0368	1.11	-0.947
0.00415	1.56	0.902
-0.0402	0.281	-0.776
-0.0262	0.126	0.477
0.075	0.821	-1.02
0.0583	1.63	0.693
0.0306	1.93	-0.459
0.0385	-0.0813	0.119
0.068	1.5	0.837
0.00052	1.67	-0.811
0.000414	1.47	0.883
-0.0218	0.988	1.07
0.042	0.208	-0.652
-0.0954	0.975	-0.991
-0.0183	0.118	-0.315
0.065	0.0736	-0.445
0.00831	0.427	0.783
-0.0705	2.06	0.086
0.000729	0.0132	-0.162
0.0901	1.24	-1
-0.0561	0.866	-0.915
0.0245	1.88	0.536
0.0608	1.69	0.769
0.0229	-0.0792	-0.0207
0.00766	0.536	0.892
0.0109	2	0.326
-0.0169	2	0.0703
-0.0318	0.964	-0.953
0.0484	1.1	-1.06
0.0562	0.318	0.659
-0.0224	0.189	0.626
-0.0386	0.824	-0.938
0.0158	0.348	-0.67
0.0213	1.82	-0.633
-0.0679	0.123	0.345
0.0692	0.171	-0.459
-0.00386	0.329	0.827
0.0615	0.0925	-0.404
-0.00225	0.76	-0.978
0.0282	1.69	-0.702
-0.0123	0.0536	0.52
-0.00815	1.65	0.764
0.00145	0.276	0.688
0.0801	0.221	0.564
-0.016	1.8	0.534
0.00802	0.846	-0.991
0.0107	1.92	0.524
0.0434	1.06	0.991
0.035	0.0503	-0.474
0.00698	1.48	-0.871
-0.00885	1.85	-0.532
0.0476	1.99	0.0484
-0.003	0.171	0.444
-0.0715	-0.015	0.121
0.0242	2.09	-0.0483
0.0122	1.37	0.84
-0.0466	1.61	-0.69
0.00394	1.72	-0.752
0.00985	-0.00888	-0.131
0.0284	1.6	0.791
0.0303	0.535	0.975
0.026	0.844	-1.02
-0.0604	1.7	-0.643
0.00622	1.22	-0.985
-0.0654	0.0461	0.137
0.000749	0.746	-0.967
-0.019	0.02	-0.0104
-0.0401	0.469	0.863
0.0561	0.131	-0.621
-0.00384	1.13	-0.993
-0.0266	2.05	0.137
-0.0144	1.65	-0.728
0.015	0.0274	-0.258
-0.0874	0.902	1.03
-0.00736	1.7	0.669
-0.0552	1.71	-0.707
-0.000199	1.21	0.977
0.0242	0.386	-0.813
-0.0385	1.8	-0.475
-0.0765	0.499	-0.806
0.0257	1.93	-0.285
-0.0577	1.59	0.847
0.0352	0.695	-0.891
0.0251	0.000448	-0.179
0.000919	1.49	-0.868
0.0622	1.46	-0.914
-0.0141	1.65	0.627
-0.0844	1.88	-0.414
-0.0118	0.72	-0.964
-0.0693	1.88	0.391
0.0199	0.768	-0.938
0.0505	1.65	0.872
0.0194	0.123	0.507
0.0673	0.205	0.587
-0.0154	0.23	0.605
-0.0369	0.862	-0.98
0.0757	1.79	0.6
-0.0106	1.03	1.05
0.0235	0.879	0.987
0.0215	0.703	-0.971
0.0471	1.61	-0.7
-0.0287	1.09	0.975
-0.0461	1.93	0.378
0.0459	0.911	-1.03
-8.77E-05	0.68	-1.02
-0.00454	2	-0.0628
-0.000586	0.0126	-0.049
-0.0416	1.72	0.775
0.0341	0.886	1.03
0.00453	5.57E-05	-0.203
0.0525	0.216	-0.622
-0.0423	0.101	0.531
-0.00358	0.275	-0.685
0.037	1.6	0.885
0.00931	0.00193	-0.0216
0.0192	0.0862	0.37
-0.0378	0.0479	-0.504
0.014	1.87	-0.464
0.0137	1.56	-0.782
-0.00423	0.0126	-0.202
-0.00373	0.129	0.314
-0.0171	0.181	0.585
0.055	1.85	0.449
0.0647	0.136	0.381
0.0389	0.000359	0.283
0.0838	0.0987	0.447
0.0351	1.24	0.974
-0.0111	1.78	0.594
0.000201	1.93	0.327
0.0619	1.71	-0.654
-0.0698	1.7	0.765
-0.0188	0.725	0.903
-0.00427	0.193	-0.595
-0.0349	1.76	-0.639
0.0565	1.91	0.19
-0.0638	0.101	-0.43
0.048	1.48	-0.939
-0.061	2.04	0.181
0.0626	0.714	0.905
-0.0267	0.127	0.419
-0.0204	1.95	0.128
-0.0163	1.9	-0.41
0.0923	0.424	-0.775
0.035	1.42	-0.928
0.0498	0.497	-0.827
0.0189	0.0762	-0.0654
0.036	0.621	0.836
0.0671	0.368	-0.854
0.0253	1.32	-0.907
-0.00343	1.52	0.867
-0.0832	1.55	0.856
0.00244	2.03	0.162
0.049	-0.00645	0.0192
0.0188	1.95	-0.188
0.0325	1.76	0.735
0.00743	0.725	-0.96
0.0249	1.13	-1
0.0544	1.69	0.654
-0.0847	0.212	-0.635
0.053	0.623	0.883
-0.0331	1.67	-0.698
-0.00198	1.8	0.593
0.0343	1.31	0.984
0.00506	0.0616	-0.359
0.0769	0.319	0.781
0.00998	1.97	0.17
-0.0169	1.67	-0.721
0.0477	1.9	-0.583
0.0478	0.0974	-0.488
0.00297	0.0944	0.177
-0.023	0.0197	0.134
0.0109	0.0411	0.172
0.0287	0.384	-0.849
-0.0254	0.412	0.875
0.0181	0.77	0.967
-0.000431	0.0951	0.427
-0.071	0.131	0.429
-0.0225	0.0945	0.271
0.044	0.963	0.934
-0.0464	0.736	-0.993
0.0279	0.0787	0.328
0.00272	1.64	-0.781
0.0153	0.377	0.836
0.0767	1.81	0.657
-0.0397	-0.0579	0.0858
-0.00152	1.98	-0.183
-0.00573	1.99	-0.0836
-0.00293	1.82	-0.569
-0.0289	1.91	-0.414
-0.0395	0.18	0.675
-0.0296	0.134	0.516
0.0254	0.207	-0.654
0.0583	0.0745	-0.45
-0.0399	1.99	-0.15
-0.00578	0.458	0.835
-0.00442	0.951	-0.995
0.0146	-0.00193	0.0474
-0.0766	0.513	0.855
0.0846	0.0547	-0.406
-0.0343	1.92	-0.102
-0.0249	0.371	-0.661
0.0838	1.76	-0.713
0.0575	0.12	-0.431
0.014	0.14	-0.494
0.0386	1.61	-0.759
-0.0491	1.86	0.539
-0.0118	1.97	-0.19
-0.00828	0.0341	0.0569
-0.0237	0.391	0.862
-0.0445	1.89	0.374
0.0516	0.81	0.959
0.0693	1.16	1.01
0.0172	1.35	-0.925
-0.00323	0.74	-0.961
0.00663	1.75	-0.653
-0.0836	1.73	-0.758
-0.0128	0.0876	-0.179
0.0625	1.83	-0.464
-0.0428	0.57	0.875
-0.00794	0.0626	-0.331
0.0101	0.696	-0.921
-0.0253	0.91	-1
-0.0561	0.095	-0.429
0.0283	1.84	0.425
-0.0342	1.91	-0.186
-0.00101	0.389	-0.81
0.000969	0.613	-0.827
0.0128	2.01	0.0186
0.00632	0.673	-0.998
-0.0228	1.49	0.878
0.0223	0.191	-0.609
-0.0487	0.497	-0.776
-0.0196	1.57	0.845
0.00587	1.65	-0.773
0.0082	0.197	0.688
-0.0627	0.516	-0.895
0.0465	1.3	0.961
0.0213	1.17	1.01
0.000526	0.662	0.94
0.00361	0.989	0.979
0.0292	0.103	-0.442
0.00673	0.311	0.603
0.0466	0.504	-0.86
0.0262	0.0829	-0.573
-0.0204	0.334	-0.705
-0.0039	0.894	-1.01
0.0561	1.42	0.851
0.00935	1.03	0.905
0.0319	1.79	-0.633
0.0108	0.244	0.519
0.00904	1.45	0.877
0.0945	0.0764	0.448
0.0131	0.0679	-0.394
-0.0175	0.426	0.767
0.0173	0.609	-0.924
-0.0327	1.75	-0.542
0.0416	0.445	0.742
-0.00591	0.479	0.801
0.0454	0.335	-0.767
0.0241	0.233	-0.478
-0.000667	0.0688	0.386
-0.0496	1.8	0.579
0.0264	0.0973	-0.407
0.0267	0.369	0.771
-0.0457	0.763	-0.954
-0.0116	1.7	-0.661
0.073	0.451	-0.821
0.042	0.0655	0.412
0.00687	0.134	0.5
0.0543	0.0672	0.45
-0.0763	1.82	0.572
0.00165	0.235	-0.604
-0.000644	1.82	-0.579
-0.0022	0.458	0.804
-0.000554	0.214	0.497
-0.022	0.00744	0.131
0.014	0.083	-0.434
-0.0967	1.33	-0.968
-0.0261	0.468	-0.871
-0.0514	1	1.01
-0.0283	2	-0.0175
-0.0696	2.05	-0.0881
-0.0805	-0.0374	-0.12
0.0431	0.673	-0.937
0.00803	1.77	-0.636
-0.0255	1.45	0.923
-0.00861	2.05	0.0416
-0.00929	0.252	0.748
-0.0793	0.573	-0.93
0.0195	1.94	0.249
0.0564	0.0324	0.422
0.084	0.639	-0.899
-0.00884	1.77	-0.669
-0.048	-0.0126	0.264
-0.0289	1.36	-0.879
-0.0731	0.649	-0.901
0.00323	0.184	0.572
-0.0561	1.18	0.91
0.0152	0.0531	-0.361
0.0516	0.691	0.875
-0.00511	1.39	-0.947
-0.0671	0.714	0.881
-0.0577	0.428	-0.73
