# Supplementary material for: AutoSCAN: automatic detection of DBSCAN parameters and efficient clustering of data in overlapping density regions
Source: PeerJ Comput Sci. 2024 Mar 14;10:e1921. doi: 10.7717/peerj-cs.1921 (PMC11042006; doi:10.7717/peerj-cs.1921)
Supplement: Supplemental Information 1 [file peerj-cs-10-1921-s001.zip › autoscan/datasets/wingnut.csv]

0.15	0
0.15	0.25
0.15	0.5
0.15	0.75
0.15	1
0.15	1.25
0.15	1.5
0.15	1.75
0.15	2
0.15	2.25
0.15	2.5
0.15	2.75
0.15	3
-0.15	3
-0.15	2.75
-0.15	2.5
-0.15	2.25
-0.15	2
-0.15	1.75
-0.15	1.5
-0.15	1.25
-0.15	1
-0.15	0.75
-0.15	0.5
-0.15	0.25
-0.15	0
0.1590287	0.414803
-0.1590287	2.585197
0.1615557	0.8163109
-0.1615557	2.183689
0.1627658	1.628365
-0.1627658	1.371635
0.1638636	0.778645
-0.1638636	2.221355
0.1743435	0.5312497
-0.1743435	2.46875
0.1781862	1.774766
-0.1781862	1.225234
0.1821549	1.170735
-0.1821549	1.829265
0.1851598	0.4267521
-0.1851598	2.573248
0.1882799	1.410506
-0.1882799	1.589494
0.188569	1.376922
-0.188569	1.623078
0.1966325	1.7077
-0.1966325	1.2923
0.2075332	1.206062
-0.2075332	1.793938
0.2076227	1.103336
-0.2076227	1.896664
0.2114885	0.941725
-0.2114885	2.058275
0.2118931	2.819647
-0.2118931	0.1803527
0.212571	0.2896754
-0.212571	2.710325
0.2128912	1.398912
-0.2128912	1.601088
0.2147423	2.239866
-0.2147423	0.7601344
0.2191172	0.1423022
-0.2191172	2.857698
0.220019	0.1433141
-0.220019	2.856686
0.2225046	0.4031978
-0.2225046	2.596802
0.2242973	0.4770325
-0.2242973	2.522967
0.2300088	1.972408
-0.2300088	1.027592
0.2300904	0.1130746
-0.2300904	2.886925
0.2306559	1.760406
-0.2306559	1.239594
0.2345368	1.358276
-0.2345368	1.641724
0.2382129	0.5116846
-0.2382129	2.488315
0.2418566	0.9933721
-0.2418566	2.006628
0.2460321	2.472903
-0.2460321	0.5270968
0.2465841	1.129498
-0.2465841	1.870502
0.2491534	2.61987
-0.2491534	0.3801298
0.2494161	0.329157
-0.2494161	2.670843
0.2566993	0.709393
-0.2566993	2.290607
0.2571354	2.745335
-0.2571354	0.2546655
0.2576924	0.5191773
-0.2576924	2.480823
0.2598367	0.4058427
-0.2598367	2.594157
0.2618317	1.324411
-0.2618317	1.675589
0.2634652	1.329586
-0.2634652	1.670414
0.2648148	0.5025863
-0.2648148	2.497414
0.2660564	1.526218
-0.2660564	1.473782
0.2693419	1.218527
-0.2693419	1.781473
0.2696098	1.901248
-0.2696098	1.098752
0.2699736	2.191088
-0.2699736	0.8089122
0.271743	0.1616855
-0.271743	2.838314
0.2728466	2.388412
-0.2728466	0.6115876
0.2758365	0.5975127
-0.2758365	2.402487
0.2778668	1.449906
-0.2778668	1.550094
0.2803567	0.4630024
-0.2803567	2.536998
0.2834706	2.363583
-0.2834706	0.6364175
0.2842297	1.212199
-0.2842297	1.787801
0.2895141	0.08353711
-0.2895141	2.916463
0.293201	1.312039
-0.293201	1.687961
0.2970828	0.4075718
-0.2970828	2.592428
0.2983451	0.06802379
-0.2983451	2.931976
0.3016371	0.3751969
-0.3016371	2.624803
0.305449	1.232012
-0.305449	1.767988
0.3074712	0.635418
-0.3074712	2.364582
0.307828	1.768243
-0.307828	1.231757
0.3096033	1.735787
-0.3096033	1.264213
0.3111458	1.635374
-0.3111458	1.364626
0.3123868	0.8317943
-0.3123868	2.168206
0.314158	1.156146
-0.314158	1.843854
0.3182379	1.477028
-0.3182379	1.522972
0.3216316	1.264257
-0.3216316	1.735743
0.3218975	1.063381
-0.3218975	1.936619
0.3264251	1.701107
-0.3264251	1.298893
0.3291699	1.036581
-0.3291699	1.963419
0.3311433	0.1206059
-0.3311433	2.879394
0.3371696	0.7681692
-0.3371696	2.231831
0.3376605	1.012583
-0.3376605	1.987417
0.3379613	0.55048
-0.3379613	2.44952
0.3414081	0.4471486
-0.3414081	2.552851
0.3425257	0.3337976
-0.3425257	2.666202
0.3595862	0.03188951
-0.3595862	2.96811
0.3711733	0.04717409
-0.3711733	2.952826
0.3721513	2.007321
-0.3721513	0.9926788
0.3734065	0.971654
-0.3734065	2.028346
0.3778437	0.4830122
-0.3778437	2.516988
0.3783228	1.270008
-0.3783228	1.729992
0.3807124	0.7697274
-0.3807124	2.230273
0.3807146	1.778783
-0.3807146	1.221217
0.3812159	1.108173
-0.3812159	1.891827
0.3813645	0.8001702
-0.3813645	2.19983
0.3876999	1.151977
-0.3876999	1.848023
0.3910727	1.922518
-0.3910727	1.077482
0.3945122	0.004325141
-0.3945122	2.995675
0.3956985	1.660598
-0.3956985	1.339402
0.3992117	0.6859279
-0.3992117	2.314072
0.4	0
0.4	0.25
0.4	0.5
0.4	0.75
0.4	1
0.4	1.25
0.4	1.5
0.4	1.75
0.4	2
0.4	2.25
0.4	2.5
0.4	2.75
0.4	3
-0.4	3
-0.4	2.75
-0.4	2.5
-0.4	2.25
-0.4	2
-0.4	1.75
-0.4	1.5
-0.4	1.25
-0.4	1
-0.4	0.75
-0.4	0.5
-0.4	0.25
-0.4	0
0.4047087	0.5137827
-0.4047087	2.486217
0.4072795	1.523793
-0.4072795	1.476207
0.4099953	0.2510921
-0.4099953	2.748908
0.4155145	0.3015767
-0.4155145	2.698423
0.4171099	1.25085
-0.4171099	1.74915
0.4183467	0.5320084
-0.4183467	2.467992
0.4194076	0.6814011
-0.4194076	2.318599
0.4249932	1.336847
-0.4249932	1.663153
0.4258532	0.1029719
-0.4258532	2.897028
0.4290399	0.3307653
-0.4290399	2.669235
0.4290685	1.119711
-0.4290685	1.880289
0.4296215	0.7993691
-0.4296215	2.200631
0.4333924	0.4051421
-0.4333924	2.594858
0.4371803	0.8875962
-0.4371803	2.112404
0.4372892	2.087356
-0.4372892	0.912644
0.4382901	0.5917094
-0.4382901	2.408291
0.4385708	0.5665972
-0.4385708	2.433403
0.4419586	1.054922
-0.4419586	1.945078
0.4494009	1.190003
-0.4494009	1.809997
0.457064	1.513136
-0.457064	1.486864
0.4577915	0.3201957
-0.4577915	2.679804
0.4594225	0.04676332
-0.4594225	2.953237
0.4596049	0.9484233
-0.4596049	2.051577
0.4627218	0.1125751
-0.4627218	2.887425
0.4669432	0.3164208
-0.4669432	2.683579
0.4790962	1.60442
-0.4790962	1.39558
0.4839057	0.0857594
-0.4839057	2.914241
0.4896097	0.8924049
-0.4896097	2.107595
0.4908721	2.446109
-0.4908721	0.5538914
0.4933811	0.8898164
-0.4933811	2.110184
0.4948297	0.8723403
-0.4948297	2.12766
0.4950633	1.146554
-0.4950633	1.853446
0.4969153	0.3508454
-0.4969153	2.649155
0.5029494	1.640497
-0.5029494	1.359503
0.5106128	0.5589511
-0.5106128	2.441049
0.5141514	1.92395
-0.5141514	1.07605
0.5149534	0.5966704
-0.5149534	2.40333
0.5193522	0.5801705
-0.5193522	2.419829
0.5202484	2.327848
-0.5202484	0.6721524
0.5249945	1.193763
-0.5249945	1.806237
0.5287964	1.114298
-0.5287964	1.885702
0.5344836	0.1937084
-0.5344836	2.806292
0.5359571	1.035468
-0.5359571	1.964532
0.5379554	1.83744
-0.5379554	1.16256
0.5416033	0.9865263
-0.5416033	2.013474
0.5464589	1.559095
-0.5464589	1.440905
0.548527	0.003236402
-0.548527	2.996764
0.550545	1.212008
-0.550545	1.787992
0.5596237	0.4486648
-0.5596237	2.551335
0.5625205	0.4960253
-0.5625205	2.503975
0.5637142	0.3890775
-0.5637142	2.610922
0.5658218	0.2833255
-0.5658218	2.716674
0.5662135	0.6884019
-0.5662135	2.311598
0.5748421	1.122577
-0.5748421	1.877423
0.5774026	2.796108
-0.5774026	0.2038923
0.5814302	0.1668222
-0.5814302	2.833178
0.5862851	1.183229
-0.5862851	1.816771
0.5870797	0.5316456
-0.5870797	2.468354
0.5878876	0.9621663
-0.5878876	2.037834
0.591458	0.9215803
-0.591458	2.07842
0.5919755	0.9601928
-0.5919755	2.039807
0.5932858	0.5780433
-0.5932858	2.421957
0.5986305	0.02083979
-0.5986305	2.97916
0.5990343	2.095036
-0.5990343	0.9049645
0.6111016	0.1740106
-0.6111016	2.825989
0.6139873	0.1104884
-0.6139873	2.889512
0.6144612	1.695122
-0.6144612	1.304878
0.615414	0.7443097
-0.615414	2.25569
0.6183356	1.569917
-0.6183356	1.430083
0.6190008	1.099889
-0.6190008	1.900111
0.6281471	0.2519071
-0.6281471	2.748093
0.6311562	0.5256579
-0.6311562	2.474342
0.6369767	1.310558
-0.6369767	1.689442
0.6408698	1.672589
-0.6408698	1.327411
0.6412482	0.8766339
-0.6412482	2.123366
0.647976	0.7098659
-0.647976	2.290134
0.65	0
0.65	0.25
0.65	0.5
0.65	0.75
0.65	1
0.65	1.25
0.65	1.5
0.65	1.75
0.65	2
0.65	2.25
0.65	2.5
0.65	2.75
0.65	3
-0.65	3
-0.65	2.75
-0.65	2.5
-0.65	2.25
-0.65	2
-0.65	1.75
-0.65	1.5
-0.65	1.25
-0.65	1
-0.65	0.75
-0.65	0.5
-0.65	0.25
-0.65	0
0.6603032	2.678281
-0.6603032	0.3217192
0.672504	0.5118711
-0.672504	2.488129
0.6771164	0.3684963
-0.6771164	2.631504
0.6789737	0.4810934
-0.6789737	2.518907
0.6841191	1.557152
-0.6841191	1.442848
0.690543	0.8031463
-0.690543	2.196854
0.6950527	1.630227
-0.6950527	1.369773
0.6976963	2.627757
-0.6976963	0.3722432
0.7105622	0.2329279
-0.7105622	2.767072
0.7138833	1.457998
-0.7138833	1.542002
0.714143	0.6539141
-0.714143	2.346086
0.7149575	1.896756
-0.7149575	1.103244
0.7165424	0.02863431
-0.7165424	2.971366
0.7174534	1.624808
-0.7174534	1.375192
0.718697	2.083126
-0.718697	0.9168738
0.7323776	2.846709
-0.7323776	0.1532909
0.7347331	0.7078738
-0.7347331	2.292126
0.7482292	0.4649516
-0.7482292	2.535048
0.7536609	0.7741727
-0.7536609	2.225827
0.754256	1.69339
-0.754256	1.30661
0.756046	1.305694
-0.756046	1.694306
0.7592986	0.08903427
-0.7592986	2.910966
0.7594633	0.002688127
-0.7594633	2.997312
0.762578	0.7959312
-0.762578	2.204069
0.7666184	1.597525
-0.7666184	1.402475
0.7686802	2.656696
-0.7686802	0.3433043
0.7689056	1.773506
-0.7689056	1.226494
0.772271	1.081497
-0.772271	1.918503
0.7774723	0.3560797
-0.7774723	2.64392
0.7775486	0.4979996
-0.7775486	2.502
0.7775909	1.238407
-0.7775909	1.761593
0.7845559	0.1978908
-0.7845559	2.802109
0.7879841	1.041814
-0.7879841	1.958186
0.7887929	0.06778281
-0.7887929	2.932217
0.7929909	0.2290322
-0.7929909	2.770968
0.7941976	0.3307105
-0.7941976	2.669289
0.7962875	0.3122289
-0.7962875	2.687771
0.8018781	2.417637
-0.8018781	0.5823629
0.8040374	0.4015011
-0.8040374	2.598499
0.8077246	0.3391629
-0.8077246	2.660837
0.8160372	1.454163
-0.8160372	1.545837
0.8213574	0.426985
-0.8213574	2.573015
0.8215127	0.9001372
-0.8215127	2.099863
0.8231127	0.08951778
-0.8231127	2.910482
0.8371282	0.8248213
-0.8371282	2.175179
0.8441331	0.2340866
-0.8441331	2.765913
0.8496467	1.629334
-0.8496467	1.370666
0.8713266	0.9046247
-0.8713266	2.095375
0.876119	0.3240062
-0.876119	2.675994
0.8767867	1.317469
-0.8767867	1.682531
0.8825268	0.07479387
-0.8825268	2.925206
0.8825337	1.004073
-0.8825337	1.995927
0.8855314	1.10325
-0.8855314	1.89675
0.8872577	1.407238
-0.8872577	1.592762
0.8881752	0.1256645
-0.8881752	2.874336
0.8990664	1.322518
-0.8990664	1.677482
0.9	0
0.9	0.25
0.9	0.5
0.9	0.75
0.9	1
0.9	1.25
0.9	1.5
0.9	1.75
0.9	2
0.9	2.25
0.9	2.5
0.9	2.75
0.9	3
-0.9	3
-0.9	2.75
-0.9	2.5
-0.9	2.25
-0.9	2
-0.9	1.75
-0.9	1.5
-0.9	1.25
-0.9	1
-0.9	0.75
-0.9	0.5
-0.9	0.25
-0.9	0
0.9003274	1.625826
-0.9003274	1.374174
0.9034678	1.004936
-0.9034678	1.995064
0.905469	0.1112975
-0.905469	2.888703
0.9129248	0.9388442
-0.9129248	2.061156
0.9135881	0.2498751
-0.9135881	2.750125
0.9153283	0.7336483
-0.9153283	2.266352
0.9252582	2.174572
-0.9252582	0.8254283
0.9256946	1.683847
-0.9256946	1.316153
0.9260376	0.2013725
-0.9260376	2.798627
0.9312029	0.06205223
-0.9312029	2.937948
0.9344985	0.4874029
-0.9344985	2.512597
0.9345043	1.188777
-0.9345043	1.811223
0.9357195	0.625015
-0.9357195	2.374985
0.9369762	0.1265755
-0.9369762	2.873425
0.937041	2.33812
-0.937041	0.6618796
0.9379043	2.416885
-0.9379043	0.5831149
0.9431277	1.762636
-0.9431277	1.237364
0.9520724	0.6720326
-0.9520724	2.327967
0.9581187	1.242805
-0.9581187	1.757195
0.9641781	0.09580575
-0.9641781	2.904194
0.9754152	0.3373026
-0.9754152	2.662697
0.9801301	1.025973
-0.9801301	1.974027
0.9809282	0.3540932
-0.9809282	2.645907
0.9818349	0.1131689
-0.9818349	2.886831
0.9861039	2.242644
-0.9861039	0.7573558
0.9865996	0.2929276
-0.9865996	2.707072
1.005407	0.6197488
-1.005407	2.380251
1.008383	1.258389
-1.008383	1.741611
1.013326	1.845753
-1.013326	1.154247
1.022401	0.1020812
-1.022401	2.897919
1.025252	0.03079417
-1.025252	2.969206
1.02967	0.8197406
-1.02967	2.180259
1.044621	0.9255659
-1.044621	2.074434
1.049959	0.9120466
-1.049959	2.087953
1.060705	0.1686207
-1.060705	2.831379
1.062469	1.427847
-1.062469	1.572153
1.064443	0.7996609
-1.064443	2.200339
1.08317	2.876448
-1.08317	0.1235517
1.084275	0.2534226
-1.084275	2.746577
1.089299	1.994199
-1.089299	1.005801
1.089915	1.581474
-1.089915	1.418526
1.093359	0.4141474
-1.093359	2.585853
1.095866	1.93794
-1.095866	1.06206
1.096095	0.4944272
-1.096095	2.505573
1.097565	0.2625602
-1.097565	2.73744
1.09964	0.345813
-1.09964	2.654187
1.103081	0.3166486
-1.103081	2.683351
1.10325	1.787315
-1.10325	1.212685
1.105978	1.318825
-1.105978	1.681175
1.142148	0.4848651
-1.142148	2.515135
1.145108	0.3593989
-1.145108	2.640601
1.14567	0.154191
-1.14567	2.845809
1.148616	1.357287
-1.148616	1.642713
1.15	0
1.15	0.25
1.15	0.5
1.15	0.75
1.15	1
1.15	1.25
1.15	1.5
1.15	1.75
1.15	2
1.15	2.25
1.15	2.5
1.15	2.75
1.15	3
-1.15	3
-1.15	2.75
-1.15	2.5
-1.15	2.25
-1.15	2
-1.15	1.75
-1.15	1.5
-1.15	1.25
-1.15	1
-1.15	0.75
-1.15	0.5
-1.15	0.25
-1.15	0
1.164898	0.1015676
-1.164898	2.898432
1.165287	1.895292
-1.165287	1.104708
1.166725	1.934507
-1.166725	1.065493
1.169122	1.895392
-1.169122	1.104608
1.171843	2.502276
-1.171843	0.4977245
1.182989	1.787642
-1.182989	1.212358
1.188218	1.165605
-1.188218	1.834395
1.190455	1.446477
-1.190455	1.553523
1.19828	0.8940386
-1.19828	2.105961
1.202542	1.642336
-1.202542	1.357664
1.206647	1.185324
-1.206647	1.814676
1.207415	0.1378235
-1.207415	2.862176
1.211589	1.639
-1.211589	1.361
1.212816	0.7511606
-1.212816	2.248839
1.219151	1.207735
-1.219151	1.792265
1.22742	0.5484541
-1.22742	2.451546
1.228348	1.126015
-1.228348	1.873985
1.228704	1.531551
-1.228704	1.468449
1.229694	0.7213893
-1.229694	2.278611
1.239074	0.1006422
-1.239074	2.899358
1.240749	1.57616
-1.240749	1.42384
1.244134	0.6577588
-1.244134	2.342241
1.245583	0.9862568
-1.245583	2.013743
1.250405	0.09808594
-1.250405	2.901914
1.267542	0.6689644
-1.267542	2.331036
1.269279	2.603692
-1.269279	0.3963082
1.270358	1.214855
-1.270358	1.785145
1.271668	0.3070744
-1.271668	2.692926
1.27448	0.6697058
-1.27448	2.330294
1.274695	1.986439
-1.274695	1.013561
1.280134	0.8851201
-1.280134	2.11488
1.282254	0.4725457
-1.282254	2.527454
1.285766	1.68843
-1.285766	1.31157
1.290045	0.5711103
-1.290045	2.42889
1.296324	0.1971731
-1.296324	2.802827
1.303705	1.010621
-1.303705	1.989379
1.304497	0.1202018
-1.304497	2.879798
1.305858	0.6003745
-1.305858	2.399626
1.31017	0.06973375
-1.31017	2.930266
1.312498	0.1407147
-1.312498	2.859285
1.315124	0.2023284
-1.315124	2.797672
1.320081	0.4763254
-1.320081	2.523675
1.320684	0.3233909
-1.320684	2.676609
1.330129	0.3651027
-1.330129	2.634897
1.343444	1.241048
-1.343444	1.758952
1.369931	0.6961414
-1.369931	2.303859
1.4	0
1.4	0.25
1.4	0.5
1.4	0.75
1.4	1
1.4	1.25
1.4	1.5
1.4	1.75
1.4	2
1.4	2.25
1.4	2.5
1.4	2.75
1.4	3
-1.4	3
-1.4	2.75
-1.4	2.5
-1.4	2.25
-1.4	2
-1.4	1.75
-1.4	1.5
-1.4	1.25
-1.4	1
-1.4	0.75
-1.4	0.5
-1.4	0.25
-1.4	0
1.40835	1.591511
-1.40835	1.408489
1.413521	1.449482
-1.413521	1.550518
1.416042	0.489946
-1.416042	2.510054
1.417387	0.2103273
-1.417387	2.789673
1.42423	1.201707
-1.42423	1.798293
1.446213	0.9763582
-1.446213	2.023642
1.446785	0.4056558
-1.446785	2.594344
1.450078	1.333536
-1.450078	1.666464
1.452095	1.939745
-1.452095	1.060255
1.453085	0.7573801
-1.453085	2.24262
1.454997	0.3769404
-1.454997	2.62306
1.461839	1.257298
-1.461839	1.742702
1.482216	0.5261897
-1.482216	2.47381
1.490636	0.4194579
-1.490636	2.580542
1.505667	1.358287
-1.505667	1.641713
1.506453	0.3376766
-1.506453	2.662323
1.507009	0.2509366
-1.507009	2.749063
1.511424	0.9540324
-1.511424	2.045968
1.532211	0.006807525
-1.532211	2.993192
1.536264	0.9816808
-1.536264	2.018319
1.540333	0.6397849
-1.540333	2.360215
1.543973	2.675703
-1.543973	0.3242972
1.545516	0.07194471
-1.545516	2.928055
1.547073	0.2630119
-1.547073	2.736988
1.562004	1.222638
-1.562004	1.777362
1.592648	0.07997233
-1.592648	2.920028
1.596301	1.318898
-1.596301	1.681102
1.632112	1.358487
-1.632112	1.641513
1.641591	1.768573
-1.641591	1.231427
1.643057	2.209367
-1.643057	0.7906332
1.65	0
1.65	0.25
1.65	0.5
1.65	0.75
1.65	1
1.65	1.25
1.65	1.5
1.65	1.75
1.65	2
1.65	2.25
1.65	2.5
1.65	2.75
1.65	3
-1.65	3
-1.65	2.75
-1.65	2.5
-1.65	2.25
-1.65	2
-1.65	1.75
-1.65	1.5
-1.65	1.25
-1.65	1
-1.65	0.75
-1.65	0.5
-1.65	0.25
-1.65	0
1.657863	1.562886
-1.657863	1.437114
1.660203	0.3493981
-1.660203	2.650602
1.674396	2.91816
-1.674396	0.08183978
1.689082	0.949346
-1.689082	2.050654
1.699918	2.106592
-1.699918	0.8934081
1.720743	2.069709
-1.720743	0.9302912
1.73457	1.703547
-1.73457	1.296453
1.748466	0.4967805
-1.748466	2.50322
1.750794	1.142749
-1.750794	1.857251
1.754035	2.173855
-1.754035	0.8261445
1.755268	0.1885973
-1.755268	2.811403
1.775	2.125
1.775	2.375
1.775	2.625
1.775	2.875
-1.775	0.875
-1.775	0.625
-1.775	0.375
-1.775	0.125
1.791839	0.06673474
-1.791839	2.933265
1.795714	1.806922
-1.795714	1.193078
1.826989	0.3610096
-1.826989	2.63899
1.837699	1.995667
-1.837699	1.004333
1.847611	0.2293171
-1.847611	2.770683
1.857835	1.823277
-1.857835	1.176723
1.881344	1.501521
-1.881344	1.498479
1.9	0
1.9	0.25
1.9	0.5
1.9	0.75
1.9	1
1.9	1.25
1.9	1.5
1.9	1.75
1.9	2
1.9	2.25
1.9	2.5
1.9	2.75
1.9	3
-1.9	3
-1.9	2.75
-1.9	2.5
-1.9	2.25
-1.9	2
-1.9	1.75
-1.9	1.5
-1.9	1.25
-1.9	1
-1.9	0.75
-1.9	0.5
-1.9	0.25
-1.9	0
1.924209	2.025477
-1.924209	0.9745229
1.936915	1.873454
-1.936915	1.126546
1.948701	0.5640252
-1.948701	2.435975
1.964494	1.868871
-1.964494	1.131129
1.966041	0.08788121
-1.966041	2.912119
1.971877	0.3248629
-1.971877	2.675137
1.992762	0.4994981
-1.992762	2.500502
1.993904	1.154274
-1.993904	1.845726
1.99433	2.361536
-1.99433	0.6384643
2.00405	0.2485925
-2.00405	2.751407
2.02206	0.1130336
-2.02206	2.886966
2.025	2.125
2.025	2.375
2.025	2.625
2.025	2.875
-2.025	0.875
-2.025	0.625
-2.025	0.375
-2.025	0.125
2.030113	0.8981919
-2.030113	2.101808
2.106225	0.4858182
-2.106225	2.514182
2.131563	0.9408606
-2.131563	2.059139
2.133581	1.023041
-2.133581	1.976959
2.146149	0.9403984
-2.146149	2.059602
2.15	0
2.15	0.25
2.15	0.5
2.15	0.75
2.15	1
2.15	1.25
2.15	1.5
2.15	1.75
2.15	2
2.15	2.25
2.15	2.5
2.15	2.75
2.15	3
-2.15	3
-2.15	2.75
-2.15	2.5
-2.15	2.25
-2.15	2
-2.15	1.75
-2.15	1.5
-2.15	1.25
-2.15	1
-2.15	0.75
-2.15	0.5
-2.15	0.25
-2.15	0
