# Supplementary material for: AutoSCAN: automatic detection of DBSCAN parameters and efficient clustering of data in overlapping density regions
Source: PeerJ Comput Sci. 2024 Mar 14;10:e1921. doi: 10.7717/peerj-cs.1921 (PMC11042006; doi:10.7717/peerj-cs.1921)
Supplement: Supplemental Information 1 [file peerj-cs-10-1921-s001.zip › autoscan/datasets/lsun.csv]

3.277701	0.814082
0.387577	0.17678
0.268546	0.582963
2.031145	0.244597
0.188677	0.46128
3.525472	0.265579
2.229583	0.682189
3.392074	0.420976
3.589815	0.832527
1.227873	0.810909
1.300699	0.146538
3.596968	0.421791
3.106757	0.779664
0.221139	0.612603
1.496841	0.495985
2.860498	0.535719
1.45071	0.142352
1.745799	0.066373
1.4048	0.32968
1.7696	0.777809
0.464511	0.672442
2.750803	0.16552
1.571006	0.091428
1.18166	0.857799
0.661957	0.612812
0.828567	0.798048
3.313914	0.216602
3.625645	0.538592
3.611238	0.584716
2.904519	0.465036
3.080431	0.24549
3.851167	0.574214
0.944956	0.077006
3.834215	0.224878
2.179064	0.784896
2.716449	0.944268
0.02978	0.931252
0.095525	0.349743
3.835506	0.889721
1.142732	0.811691
3.747439	0.654886
0.948862	0.122011
0.160755	0.702042
3.288779	0.737797
1.35625	0.029101
0.91626	0.59616
1.252876	0.500998
2.471178	0.39643
2.364922	0.992772
2.172301	0.283717
0.671267	0.055467
2.165402	0.152
2.661288	0.467768
1.92646	0.74119
1.899647	0.649203
3.82986	0.726794
1.133497	0.516173
2.309857	0.767935
1.371371	0.956664
0.151858	0.284416
2.096938	0.411357
1.30049	0.720155
3.534799	0.181775
1.217877	0.460971
2.726977	0.699328
0.682141	0.054686
0.837813	0.912877
0.799211	0.501879
0.042015	0.689603
0.520977	0.079651
0.71972	0.445045
0.197504	0.36273
1.724494	0.670107
3.57454	0.08528
1.416691	0.723741
3.037057	0.548241
3.644992	0.349585
0.049575	0.013442
1.023898	0.977225
1.815563	0.32859
2.312471	0.520445
0.855281	0.42998
0.760641	0.724534
1.48494	0.793583
2.725697	0.764628
2.789323	0.243674
3.803611	0.25148
1.591552	0.431951
3.102531	0.674293
0.565235	0.679348
0.985402	0.187597
2.948159	0.311962
1.323618	0.644543
0.552512	0.648435
0.635387	0.474052
3.928676	0.204357
0.780925	0.800335
1.872623	0.814694
2.759808	0.162941
3.504794	0.648843
3.683266	0.59175
2.441121	0.097041
0.031457	0.462131
3.387011	0.07938
1.982598	0.588441
2.696483	0.24238
1.159278	0.190088
0.576024	0.996298
3.538351	0.281543
3.304712	0.77258
0.438501	0.884463
1.937908	0.82629
1.434005	0.338369
3.112876	0.655144
0.413395	0.150636
1.358768	0.479656
1.731313	0.95869
2.130866	0.004658
0.057906	0.933944
1.365225	0.699019
3.101071	0.982575
0.331075	0.263808
1.086791	0.353972
1.996396	0.528335
3.845884	0.795806
0.985853	0.434387
1.688165	0.938172
0.161953	0.829518
0.287702	0.857928
0.972789	0.916516
1.30506	0.621873
3.515395	0.462665
1.736284	0.812699
1.788111	0.112125
0.692963	0.831389
0.459059	0.283671
1.421594	0.942622
3.222115	0.997386
3.055062	0.603635
3.439667	0.514822
2.742587	0.603127
0.258403	0.395579
1.707936	0.209115
3.110911	0.81924
2.199103	0.812362
1.784882	0.387625
1.886291	0.684541
2.886793	0.942807
2.7774	0.706607
1.463492	0.491627
2.073286	0.916573
3.728174	0.954035
0.0787	0.263543
1.37351	0.62181
0.698877	0.482423
0.448893	0.098618
0.735566	0.119708
2.724216	0.58073
1.635384	0.533324
1.288393	0.847085
1.18528	0.543564
0.452272	0.70928
1.020964	0.583399
3.465723	0.52496
2.532696	0.959479
0.985995	0.008335
2.750285	0.620354
2.577899	0.245998
3.036657	0.930898
1.564616	0.954967
1.518451	0.978359
3.142274	0.434848
1.483197	0.185676
1.293469	0.897792
3.176521	0.047388
0.398666	0.166009
1.717029	0.111247
2.777236	0.026691
2.702432	0.510408
1.807774	0.762573
2.882574	0.514512
3.29973	0.231124
0.725724	0.585824
2.92698	0.244504
1.434889	0.489006
3.61203	0.621951
1.258017	0.242269
1.286561	0.568048
0.689474	0.760472
0.598052	0.279905
3.499457	0.153595
3.093691	0.158748
1.431273	0.568599
0.460369	0.295192
0.884156	0.513333
3.275009	0.432164
1.164767	0.62918
0.039219	0.052828
2.412745	0.512431
0.833625	0.325255
0.725273	3.965634
0.573147	2.923034
1.177763	2.565923
0.661644	3.973707
0.652245	2.253018
0.812158	3.260725
0.652892	1.693079
0.963136	4.958545
1.328618	3.566781
1.49669	5.272268
1.152723	3.543348
1.369882	2.380564
1.49389	4.247095
1.34549	5.278332
0.819666	4.616232
1.107822	4.153609
1.283312	4.321069
0.748762	1.619142
0.821916	4.852253
0.90795	3.163114
1.060966	1.963245
1.20534	4.321613
1.477937	5.03948
1.097946	2.953946
0.938634	3.012962
0.780331	5.235518
0.903332	4.814365
0.5591	3.571814
1.173636	2.044423
1.347315	5.234
1.288732	2.683106
1.376571	2.091436
0.892292	3.81059
0.703477	3.956213
1.142235	4.972135
1.001787	4.217102
0.777779	4.493622
0.652697	4.836891
0.721173	2.798064
0.967501	5.367249
1.334662	2.597372
1.368845	1.77
0.776253	4.234287
0.746947	4.667021
1.411469	4.074821
0.740597	4.389994
1.184165	3.031102
1.452709	4.177391
1.341934	4.679407
0.759816	3.996869
1.273906	1.534234
0.891859	5.165834
1.011748	3.99935
1.054506	2.504006
1.021894	4.436951
1.249096	3.361231
0.596855	2.324431
0.64177	4.391472
1.041153	1.863353
1.220983	4.447128
0.850268	2.060747
1.312062	1.586404
0.707436	3.389818
1.019011	4.508529
0.783086	2.760037
0.7404	1.656725
0.5208	1.722157
1.381679	1.903451
0.658734	2.418634
0.611377	1.720026
1.099438	3.206013
1.361092	4.829104
0.876255	2.389184
0.690748	5.011891
0.701393	3.863155
1.253097	4.650538
1.057211	3.862135
1.241162	1.7
0.840611	4.937659
0.519795	2.816374
1.23516	3.869624
0.584467	1.922548
1.418398	1.71
1.370529	3.740063
0.966071	4.68502
0.748149	4.103231
0.533105	2.028217
0.813012	4.871033
1.380626	5.043905
1.038899	5.385811
1.174998	4.070992
1.482927	3.678969
0.795556	4.257588
0.550885	1.687598
0.597946	3.506649
1.219187	3.456902
1.422764	3.827562
1.265363	1.935044
1.139539	2.153101
0.668471	3.331001
3.841499	2.712392
3.265874	3.353799
2.419956	2.641744
3.131922	2.59268
1.919251	3.015192
3.653976	2.494605
3.21453	1.966662
2.781111	2.277463
2.402959	2.802239
3.182097	2.135258
3.198566	3.048673
2.505896	2.598232
2.983629	2.547538
2.700613	2.653876
2.507695	2.471939
2.878039	2.268676
2.568892	2.687723
2.69394	3.019875
3.527832	3.153919
3.203677	2.218877
2.777954	2.822901
3.78305	2.08902
3.304181	3.017798
3.977555	2.505972
3.263746	2.587482
3.045912	3.185275
2.879968	1.668478
3.233598	2.545167
4.229498	2.065403
2.379583	1.876676
3.162948	2.754962
2.428762	2.33817
3.541297	2.33867
2.638412	2.533631
2.783332	2.32586
3.186008	2.274951
2.027834	2.851225
2.191808	2.17414
2.681085	2.396655
2.987601	2.69732
2.783705	2.178922
2.726431	2.496669
3.236021	2.751028
3.104434	2.561753
2.393173	3.532294
2.597097	1.977501
2.878632	2.90941
3.326832	2.811118
3.196477	2.166446
2.653013	2.265335
2.855684	2.526266
3.032148	2.495063
2.70028	2.469205
3.716787	1.876565
2.51471	3.181043
3.02421	2.312406
3.157008	2.537848
2.756181	2.614829
2.742568	2.867741
2.592192	2.704054
2.626225	2.598176
2.508567	1.939792
3.099795	2.887828
3.283033	3.137479
3.23753	1.924833
3.104924	1.886308
2.502861	2.470116
3.619561	2.532584
3.154704	2.162704
2.889961	2.274144
2.669538	2.488717
3.391711	2.002519
3.041719	2.793216
2.94886	2.523832
2.974983	2.559658
2.85135	3.138343
3.041585	2.1891
3.27871	3.120111
3.154729	2.922001
2.993547	2.433338
2.452315	2.625794
2.833249	3.067828
2.972504	2.630939
2.882325	2.690261
2.810947	2.659502
2.286906	2.470892
2.895769	3.025914
2.395709	2.891312
2.873213	3.188846
2.678611	2.335079
2.767651	2.726053
2.288566	2.79594
3.37523	2.588055
3.366669	3.025123
2.849598	2.751661
2.636088	2.056805
2.9383	2.321199
3.080906	2.209603
2.404517	2.641618
3.248655	2.297291
