# Supplementary material for: AutoSCAN: automatic detection of DBSCAN parameters and efficient clustering of data in overlapping density regions
Source: PeerJ Comput Sci. 2024 Mar 14;10:e1921. doi: 10.7717/peerj-cs.1921 (PMC11042006; doi:10.7717/peerj-cs.1921)
Supplement: Supplemental Information 1 [file peerj-cs-10-1921-s001.zip › autoscan/datasets/target.csv]

-3	-3
-3	3
3	-3
3	3
-0.417091	0.114782
0.054031	0.296411
-0.337597	0.346704
-0.0469	-0.319833
0.000955	-0.07788
0.163704	-0.171811
-0.140118	0.163781
0.228946	-0.032098
0.379642	-0.006396
-0.38736	-0.217393
-0.077707	-0.28845
-0.141468	-0.132688
0.132764	-0.312654
-0.157673	-0.279198
-0.25882	-0.08331
0.032572	-0.274695
-0.333664	0.15261
-0.48088	0.023882
-0.06806	-0.368618
0.36105	-0.001467
0.276191	-0.309596
-0.198664	0.024887
-0.256391	-0.000411
-0.028428	-0.240332
-0.055645	0.395318
0.074451	-0.493023
-0.026067	0.361214
0.383108	-0.118063
-0.021727	0.357367
0.102986	-0.30644
0.468553	0.087124
0.12418	-0.466284
-0.257262	-0.344154
0.164727	-0.305763
0.1532	-0.166946
-0.196484	0.361061
-0.164265	-0.423242
-0.115913	0.141906
0.234838	-0.284737
0.435577	-0.065952
-0.289824	-0.281036
-0.218331	0.339873
-0.202617	-0.282583
-0.026528	0.28171
-0.483938	-0.054453
0.254847	0.029124
0.151301	0.328701
0.363223	0.115736
0.289041	0.174952
-0.150278	0.013699
-0.339199	0.258462
-0.350247	-0.233266
0.344694	0.26715
-0.114448	0.455282
0.244537	-0.131137
0.225986	0.374462
0.020745	-0.433563
-0.395291	0.212906
0.116611	-0.11174
0.257534	-0.282931
0.343805	0.324066
0.251776	0.116866
0.086153	-0.20082
0.356909	0.277047
0.312987	-0.043657
-0.114046	-0.111282
0.298053	0.181913
0.118238	-0.21706
-0.173326	-0.154074
0.030702	0.199872
0.213141	0.051191
0.251399	0.427102
-0.269086	-0.108423
0.033437	0.399934
0.457203	0.110673
-0.074223	0.193374
-0.359819	0.249111
0.124456	-0.352495
0.341155	0.098995
-0.005881	0.104674
-0.112263	0.451392
0.072218	0.175771
0.334987	0.147189
-0.245983	0.431956
0.187681	0.127815
0.367402	-0.045258
0.086355	-0.484465
-0.055052	-0.032666
-0.120351	-0.165883
0.185503	0.009657
-0.063001	-0.215206
0.412701	0.272724
0.418969	-0.23997
0.265939	0.203513
-0.414731	0.061117
0.122346	-0.059322
-0.237728	-0.371516
0.203956	-0.136592
-0.246536	0.373248
-0.255736	-0.148834
-0.261775	-0.14916
-0.078347	-0.301668
-0.109616	0.014732
0.407264	-0.279452
-0.376277	-0.265622
0.136678	-0.202126
-0.226188	0.06653
-0.209745	-0.27916
0.319662	-0.278387
-0.155399	-0.170747
-0.250948	0.155745
0.091075	-0.141205
0.086432	-0.100749
0.33973	-0.251211
-0.095128	-0.489837
-0.090071	-0.123932
0.296653	0.117622
-0.043592	-0.407347
-0.023685	0.369931
0.284005	-0.093725
0.135003	-0.416826
0.09722	-0.229766
0.056048	-0.419367
-0.018443	-0.215657
0.450918	0.101916
-0.069914	-0.370064
0.289353	0.152345
-0.358799	-0.052178
0.396667	-0.287684
0.192061	-0.431303
0.473072	-0.102406
0.424102	0.011433
-0.202846	0.410411
-0.061676	-0.422046
0.196555	-0.185122
-0.316782	0.298918
0.32528	-0.232386
-0.223484	0.000855
0.466622	0.100569
0.10118	0.44625
0.067975	0.235974
0.11038	-0.414997
-0.161207	-0.241422
0.36302	-0.30807
-0.378477	0.079974
0.115448	-0.03071
-0.229183	-0.230945
-0.419495	0.216733
0.078126	-0.130877
-0.348665	0.352816
0.152172	0.150695
-0.112574	0.367624
-0.13462	-0.113183
-0.031422	-0.342442
0.219669	-0.143099
-0.045984	-0.349971
0.154865	0.040346
0.306212	0.061651
-0.249965	0.211136
-0.33856	-0.180189
-0.052157	-0.337266
-0.182594	0.360442
0.184229	0.364236
-0.003698	-0.353275
-0.333647	-0.012547
-0.430163	0.053116
-0.007771	-0.484919
0.09118	0.158873
0.131428	0.451591
-0.363213	-0.237737
-0.340136	-0.238136
0.042899	0.010711
-0.211193	0.362193
0.190646	0.409921
-0.04378	0.007239
-0.141509	-0.36771
-0.183189	-0.09396
0.025525	0.262914
-0.39615	-0.247679
0.289389	-0.115387
-0.214694	0.256074
-0.232027	0.037193
0.160644	-0.18909
-0.472898	0.018208
0.105815	-0.146683
0.173689	-0.08504
-0.240536	-0.175811
-0.448165	-0.131969
0.102044	-0.117252
-0.470606	-0.032378
-0.392684	-0.026442
0.223471	0.354554
0.084889	-0.464481
-0.490438	-0.078025
0.342746	-0.129409
-0.031715	0.211373
-0.042768	0.387193
0.194788	-0.386815
0.437043	-0.223718
0.304604	0.015624
-0.448604	0.120673
0.032034	0.267205
0.087631	0.315058
-0.086247	-0.438046
-0.043041	0.448721
-0.31042	-0.261817
0.369368	-0.214133
0.443764	0.172707
0.094012	0.074562
-0.102423	-0.388076
-0.492157	-0.043656
0.33171	-0.063156
0.310161	-0.330903
0.407342	0.17281
-0.00086	0.496081
-0.169843	0.20556
-0.164204	0.024741
0.229668	-0.109903
0.082798	-0.248726
0.100644	-0.361911
-0.375661	-0.306937
0.477886	0.122342
0.337317	0.008801
-0.177018	0.127533
0.156843	0.083218
0.109941	0.0625
0.136356	0.185301
-0.405931	0.071565
-0.326	0.226789
0.372638	-0.251174
-0.302361	0.133685
-0.233377	-0.281352
-0.294545	0.261839
-0.124118	0.043309
-0.07788	-0.03045
-0.335397	0.148769
-0.309755	0.216001
-0.059065	-0.015784
-0.100786	-0.371682
0.210015	0.106834
-0.107471	-0.132482
0.21248	-0.268879
0.122234	0.127272
-0.164965	-0.256872
0.471788	-0.142143
0.355799	0.177151
-0.095935	-0.425503
0.009029	0.417813
-0.073546	-0.031663
-0.157554	0.319673
0.407296	-0.118869
0.003689	-0.394285
-0.004409	0.007685
-0.193405	0.165431
-0.33919	-0.184174
0.298592	-0.010655
0.256143	-0.263544
-0.23389	0.254541
-0.062953	-0.031178
0.008923	-0.140814
0.248696	-0.277627
-0.171048	-0.338616
0.325653	-0.356325
-0.061975	0.058181
-0.192364	-0.097751
0.099499	-0.473414
0.014413	-0.219263
-0.056885	-0.478126
0.052915	-0.066958
-0.409523	0.155109
0.111613	-0.013096
0.163718	-0.168951
0.273132	0.270846
0.157229	-0.257614
-0.470549	0.166498
-0.360494	-0.288361
-0.445813	-0.202207
0.02213	0.39577
0.245686	-0.404166
-0.051343	0.256612
-0.17483	-0.076042
-0.389618	0.187239
-0.360913	0.130687
-0.242343	0.183658
-0.267591	0.130011
-0.477544	0.105654
-0.395305	0.064218
0.197705	0.311537
-0.283661	0.29202
-0.124652	0.119815
0.052727	-0.135294
-0.345276	0.113582
0.184151	-0.407525
-0.106837	0.410117
0.460362	-0.00956
0.104896	0.372752
0.443384	0.071453
0.253443	-0.088129
0.409513	-0.221274
-0.013545	0.063554
-0.2703	0.354375
-0.300053	0.014661
0.007914	0.357743
0.123429	0.084058
-0.418909	-0.227543
0.393197	0.258357
-0.055526	0.455674
-0.167206	-0.324862
0.37442	-0.256946
0.253695	0.161395
0.03907	-0.043388
-0.01719	0.370719
0.319889	0.376368
0.388259	-0.253735
-0.054688	0.260304
-0.216295	-0.003908
0.230633	-0.321527
-0.02223	-0.227365
-0.366308	0.061333
0.380322	0.226832
-0.298447	-0.00572
-0.341874	0.192136
-0.390632	-0.213009
0.424872	0.043805
-0.022699	-0.304029
-0.131101	-0.056402
0.075135	-0.45455
0.425955	-0.225247
0.471125	-0.047542
-0.411273	-0.280582
0.420025	-0.238403
-0.123683	0.359027
0.393077	-0.269716
0.271862	0.022775
-0.0638	-0.424427
-0.20796	-0.215324
-0.28179	-0.344298
0.275885	0.208486
0.077185	0.242783
0.299462	0.21337
0.477344	0.055863
-0.306331	-0.331995
-0.459811	-0.128028
0.37265	0.280498
0.135773	-0.336863
0.126688	-0.309855
0.094399	0.315242
0.124829	0.21763
0.328795	0.113422
0.421067	-0.037617
0.090037	0.381673
0.282047	-0.076074
-0.137695	0.159095
0.396692	0.183011
-0.447186	0.076411
-0.345953	0.036969
-0.009436	-0.230604
0.124853	-0.406538
0.301215	-0.06111
0.234037	-0.347018
-0.235213	-0.29086
-0.114013	0.181295
-0.296288	0.298999
-0.028942	0.044834
0.442917	-0.102123
-0.113943	-0.293743
0.15912	0.282863
0.045191	0.347851
-0.401066	0.106521
-0.208122	0.192342
0.153694	-0.302654
0.323727	-0.208441
0.280378	0.126673
0.377238	-0.274858
0.083858	0.194904
0.001712	0.196481
0.369596	-0.224777
-0.067788	0.059055
0.084232	-0.298181
0.169875	0.299475
0.139601	0.120893
-0.381471	-0.276098
0.052098	-0.413115
-0.191359	-0.290059
0.01364	-0.284674
0.333953	0.350411
0.406029	-0.230914
-0.049187	-0.124312
0.112484	-0.147969
-0.090336	0.12317
-0.361105	0.168157
-0.18871	-0.20959
-0.181496	0.212557
-0.398056	0.192953
0.278651	0.174301
-2.95	-2.95
-2.95	3.05
3.05	-2.95
3.05	3.05
-1.458111	-1.248425
-0.542492	1.410044
-0.043716	-1.704344
0.649086	-1.796709
-1.26914	-1.435574
-1.566028	0.375653
-1.427879	-1.061701
1.421924	-0.8281
-1.485774	-0.29077
1.69407	-0.16668
-1.414101	-0.706898
1.256509	-1.377368
-1.829777	0.341094
1.854883	-0.187581
-1.189924	1.259079
-0.628499	-1.790395
-1.552427	0.822516
-1.441947	-0.538982
1.813554	-0.29039
-1.214872	1.519445
-1.610102	1.012989
-0.615437	1.462847
1.572015	0.411845
-1.497961	0.755176
0.226132	-1.826444
-1.708313	0.571398
-1.171396	0.940759
1.358785	0.892217
-0.644964	1.795638
0.343369	-1.578071
-0.594288	-1.639345
-1.060679	1.085295
-1.366924	1.189466
1.449943	-0.857031
0.298514	-1.938669
-1.389566	0.757529
-1.194234	-0.963689
-1.582156	0.464458
0.16226	1.607679
-1.297089	-1.193116
-1.591475	0.16504
1.661685	0.128097
-1.915692	-0.435067
0.172624	1.710775
-0.449896	-1.467852
1.012345	-1.648175
1.581367	-1.108917
-0.457691	1.904651
1.379175	1.384844
1.668574	-0.146804
1.600347	1.096361
0.540655	-1.416606
0.460053	1.901679
1.851008	-0.382489
-0.254517	1.629929
-1.529428	1.162777
1.003771	1.341866
0.678815	1.598514
1.467975	0.579652
-1.593295	-0.726318
0.731179	-1.844577
-0.671708	-1.429042
0.809818	-1.354429
-0.327709	-1.886832
0.088807	1.941161
0.987423	-1.312056
-1.142429	1.142154
-1.505743	-0.1907
1.4069	0.724555
1.427176	-0.500659
1.483998	0.603934
1.123533	1.054156
-0.163143	-1.709991
1.593701	-0.555356
0.572331	1.882319
-1.01096	1.724131
-0.431645	1.870689
-1.595305	0.684874
-0.694374	-1.866283
-1.535826	1.160353
-1.982267	0.1615
1.839579	-0.74058
-0.730352	1.49934
-0.468955	1.798214
-0.565155	1.783761
-1.358989	1.327731
1.536709	0.474072
-0.099219	1.502925
1.209628	-1.088581
-1.862044	0.621616
1.703733	-0.238402
-0.231357	-1.737287
0.925594	-1.34241
-1.155447	1.239791
1.533569	0.246905
1.092876	1.463385
1.709756	-0.19245
-1.192854	1.217042
1.459287	-0.439305
-0.415659	-1.882922
-0.118443	-1.909751
1.125756	-1.136184
-0.224696	-1.492063
-1.577303	-1.08838
-1.047479	-1.543863
0.030206	-1.953528
-1.268565	1.233966
1.665384	-0.358144
-0.079326	-1.558477
1.746323	0.268883
-1.530146	-1.107012
-0.539265	-1.441439
-1.212091	0.985505
-0.437577	-1.617171
-1.471023	-0.478037
1.364978	-1.407638
1.804489	-0.229649
-1.596665	-0.846873
1.810683	-0.400844
-1.587879	-0.710996
-0.028665	1.74638
-0.693613	-1.456547
1.097802	-1.222197
1.599424	0.903961
0.918253	-1.344668
-0.348128	1.931971
-0.885297	-1.593268
-0.385669	-1.948552
0.659901	1.454962
1.121529	-1.337706
-1.653527	-0.602446
1.966156	-0.097967
0.862766	1.279799
0.648549	-1.390077
0.929859	1.369379
0.706325	1.417876
1.452944	-0.531824
-1.464612	0.96168
-0.792263	-1.792527
1.620368	-0.707752
-0.40976	1.692577
1.958664	0.335032
-0.49878	-1.78071
0.026697	1.767833
1.260005	1.549871
1.1288	1.031381
1.425274	-0.631837
1.505098	-0.396984
-1.491276	1.092954
-1.667017	-0.761044
0.422014	1.914207
1.008085	1.596426
-1.680272	-0.590733
1.077357	1.285033
1.259585	1.264223
-1.329182	-1.283086
0.368169	-1.484922
0.115316	1.768695
-0.751304	-1.303227
1.303409	-1.121915
0.312974	1.650507
1.400994	-1.29244
-1.473619	0.976483
1.107841	1.618596
-1.737648	0.696459
-0.491219	1.917132
-0.996852	-1.573479
1.353061	1.168952
1.44626	-0.966841
0.485434	-1.631405
1.686254	-0.405213
-1.82347	-0.770884
0.144216	1.894365
-1.331206	-0.844594
-1.536541	-0.677366
-1.477648	0.352031
0.731886	-1.570694
-1.946115	0.442485
1.309881	1.21592
-0.801973	1.743248
-1.200456	-0.949785
-0.976538	-1.688377
1.457904	-0.792993
-0.986224	1.712135
-0.405318	-1.832115
-0.861898	-1.524147
-0.312006	1.731516
0.782575	-1.674961
1.68225	0.274377
-1.479579	-1.166842
0.334188	-1.956908
1.549073	0.944469
1.90536	0.427786
1.679037	-0.657961
0.947269	-1.722939
1.69071	0.582255
1.481584	0.403033
1.067863	-1.189969
-0.207015	1.704217
1.534898	-0.619886
-0.14633	1.645623
-1.298795	-0.864662
-1.334749	1.466979
1.001079	1.637705
1.850395	0.281326
1.772965	0.29023
-1.64305	0.908756
0.28071	-1.74413
0.374049	-1.904657
-0.786663	1.529297
-1.268772	1.040665
1.152925	1.24648
-1.917871	-0.028094
-0.437749	1.615387
-0.024302	1.612721
-0.607712	-1.499839
0.22476	1.746674
1.604298	0.797594
-1.560776	-0.920507
0.21963	1.852135
-1.419571	0.817797
-0.507605	-1.771595
0.940211	-1.561657
-1.160073	-1.371242
-0.416921	-1.500854
0.706419	-1.522986
1.568274	0.43671
-0.175966	-1.855332
-1.452147	0.635538
1.870756	0.284989
1.290876	1.176455
1.724835	-0.139098
1.491902	1.077865
-0.930519	1.607141
-1.470859	1.073447
1.598381	0.797919
1.500532	-0.20286
0.091649	1.809308
1.870285	0.185814
-0.475468	1.881913
1.495519	1.043313
1.281884	1.008797
-1.634712	-0.334278
1.738322	-0.570289
0.931171	1.230026
-1.719398	0.469648
-1.374324	1.430062
1.428025	-0.579262
1.312262	1.313904
-1.928713	0.057987
-0.211313	1.892956
1.105473	-1.474339
-0.804861	-1.410958
-1.599758	-0.887213
-1.539189	0.395113
1.094954	1.563067
1.584131	-1.053412
1.322148	0.763209
-1.662645	-1.050837
0.437882	-1.839422
-1.431133	-0.829527
0.561296	1.831498
0.680661	1.700904
1.557222	0.934388
-0.1604	1.528463
1.920338	-0.464453
-1.522534	-1.197758
-1.28142	1.347127
-0.520543	-1.488267
-1.014749	1.670429
-1.882393	0.604906
0.637807	-1.415698
-1.095138	-1.595967
1.504953	-1.211063
-1.527564	0.863845
0.919767	1.624971
-1.41178	-1.257737
1.51524	-0.916505
-1.623856	-0.079495
-1.324791	1.259644
-1.943582	0.369426
-0.549781	-1.403343
1.019856	1.27666
-0.745713	1.482183
-0.53574	-1.443708
-0.802996	1.327563
-0.984515	1.416244
0.433316	-1.590808
-0.025481	-1.9042
-1.169249	1.392946
1.434937	-0.510669
0.617526	1.479559
1.639208	-0.672566
-1.722643	0.550875
1.728413	-0.178868
-0.092925	-1.825836
1.645856	0.53745
-1.972681	0.010537
1.206586	1.038117
-0.069333	1.927323
0.76026	1.324827
1.801587	-0.229868
1.565056	-0.279663
-1.576023	-0.835676
1.570696	1.119054
1.77569	-0.008905
0.161683	-1.841089
1.077534	-1.501948
-1.399499	-0.965704
-1.822351	-0.041187
0.594739	1.715201
1.200893	0.993632
0.569609	1.803904
0.573192	-1.529798
-1.318882	1.136489
1.764991	-0.101075
-1.43433	-0.494423
-1.868328	0.396939
-1.366081	0.757903
1.424661	-0.945548
1.984337	-0.179929
-1.541007	0.33679
1.719951	0.483467
1.396299	-1.36242
-0.14563	1.731573
-1.55591	0.196299
-0.826632	-1.528176
1.729977	-0.389333
0.629615	-1.654291
1.908863	-0.269506
0.953951	-1.731852
-1.398999	0.560144
-1.060043	-1.173537
1.633029	1.044713
1.767341	-0.857799
-0.466868	1.769977
-1.665687	-0.946878
-1.564238	-0.53281
-1.005585	-1.287133
0.011331	1.605154
1.78314	-0.371352
-0.834898	-1.792766
0.40183	-1.455658
-0.94805	-1.601057
-0.729718	1.658876
-1.251871	1.451782
-1.723724	-0.649009
-1.367041	0.953024
1.423928	-1.179526
0.754989	1.622271
-1.465462	1.17118
-1.012751	-1.247551
0.195968	1.900541
-1.02753	1.126665
1.959721	0.216896
-1.843634	-0.534929
0.973406	1.670871
1.418479	1.386639
-1.446258	1.204974
0.96633	1.656017
1.932207	-0.111536
-1.645517	0.800251
-1.604434	-1.118861
-3.05	-3.05
-3.05	2.95
2.95	-3.05
2.95	2.95
