# Supplementary material for: AutoSCAN: automatic detection of DBSCAN parameters and efficient clustering of data in overlapping density regions
Source: PeerJ Comput Sci. 2024 Mar 14;10:e1921. doi: 10.7717/peerj-cs.1921 (PMC11042006; doi:10.7717/peerj-cs.1921)
Supplement: Supplemental Information 1 [file peerj-cs-10-1921-s001.zip › autoscan/datasets/tetra.csv]

1.295428	0.050829	-0.385217
1.409178	-0.035191	-0.25198
1.096803	0.246365	-0.415011
1.463328	0.265354	-0.513488
1.603284	0.080577	-0.470257
1.001833	-0.083266	-0.681399
1.517445	0.286702	-0.547891
1.617901	-0.158504	-0.301126
1.083162	-0.371103	-0.358668
1.669991	0.0866	-0.280595
1.457644	-0.401268	-0.407497
0.914329	0.242193	-0.310915
1.643737	0.153696	-0.241876
1.595419	-0.310447	-0.368662
1.153698	-0.25427	-0.87687
1.524989	0.162923	-0.877225
1.247658	-0.333062	-0.037487
0.826074	-0.31543	-0.389405
0.877268	0.354988	-0.618269
0.809343	0.313444	-0.296642
1.546564	0.055433	0.057049
1.555207	0.48368	-0.659155
1.570894	-0.469775	-0.218926
0.9618	0.345034	-0.838026
0.948567	-0.327407	-0.020961
1.527893	-0.082015	-1.018224
0.788416	-0.376902	-0.297599
0.90298	-0.180361	0.045153
1.834789	-0.1316	-0.725146
1.369116	-0.0194	-1.095284
1.248246	-0.632417	-0.625915
1.554125	-0.002265	0.175737
1.757288	-0.461343	-0.29954
1.868755	-0.024153	-0.790365
1.302702	0.689971	-0.424533
1.924263	-0.075534	-0.683471
1.269947	-0.495785	-0.961158
1.094222	-0.623419	-0.759255
1.990546	-0.038016	-0.442557
1.755073	0.169729	0.057506
1.633957	0.323377	0.090103
0.693121	-0.379451	-0.683644
0.532497	-0.093011	-0.520972
1.214785	0.741492	-0.523834
1.495177	0.560867	-0.002043
1.049537	-0.025452	-1.177026
0.994137	0.078633	-1.15429
1.258023	0.567255	0.081931
1.348109	-0.054338	0.324059
1.215102	-0.759198	-0.258057
1.645533	0.691991	-0.414455
1.896597	0.060015	-0.92773
0.813372	-0.451022	-0.915658
1.595849	0.468001	-1.018286
1.672338	0.038413	0.250135
1.138984	0.795001	-0.276674
1.812173	-0.440793	-0.894565
1.41094	0.810588	-0.558598
1.511001	0.181599	0.327558
1.573745	-0.776984	-0.460695
1.154986	-0.031269	-1.278567
2.090848	-0.145125	-0.340549
0.423861	0.072789	-0.41346
1.563656	-0.780312	-0.622889
0.873642	-0.545259	-0.993664
1.967473	0.323425	-0.047633
0.788993	0.525355	-0.945737
1.496743	-0.842129	-0.328981
1.87889	0.040344	0.185959
0.844426	0.572656	0.070963
2.070226	-0.374627	-0.433219
1.050955	-0.392183	0.319538
1.833459	0.553213	-0.026761
1.892107	-0.557534	-0.072407
1.382171	0.218436	-1.332147
2.087972	0.327809	-0.70549
0.858115	-0.631101	-0.978525
1.838192	0.242957	-1.132464
1.161382	-0.205692	-1.341069
1.903102	-0.031523	-1.119995
0.541289	-0.55812	-0.350911
0.442275	0.192988	-0.087258
1.584697	-0.711383	0.061698
1.496522	0.89135	-0.227743
1.931225	0.600832	-0.133303
1.639036	-0.519435	0.252474
1.537661	0.199144	0.442314
1.964698	-0.076565	0.200502
1.752882	-0.648626	-0.958114
0.972497	0.18899	0.441773
1.98307	-0.298888	0.120726
1.376106	-0.751302	-1.041932
0.826883	-0.804229	-0.158685
0.465236	-0.175502	0.077741
1.295867	-0.98012	-0.463469
2.065866	0.209456	0.084316
1.923298	-0.703156	-0.246845
0.543922	-0.103244	-1.101993
2.078767	-0.49264	-0.146922
2.019462	-0.44784	-0.932738
-0.609828	1.150829	-0.385217
-0.496078	1.064809	-0.25198
-0.808453	1.346365	-0.415011
-0.441928	1.365354	-0.513488
-0.301972	1.180577	-0.470257
-0.903423	1.016734	-0.681399
-0.387811	1.386702	-0.547891
-0.287355	0.941496	-0.301126
-0.822094	0.728897	-0.358668
-0.235265	1.1866	-0.280595
-0.447612	0.698732	-0.407497
-0.990926	1.342193	-0.310915
-0.261519	1.253696	-0.241876
-0.309837	0.789553	-0.368662
-0.751558	0.84573	-0.87687
-0.380266	1.262923	-0.877225
-0.657598	0.766938	-0.037487
-1.079182	0.78457	-0.389405
-1.027988	1.454988	-0.618269
-1.095913	1.413444	-0.296642
-0.358692	1.155433	0.057049
-0.350049	1.58368	-0.659155
-0.334362	0.630225	-0.218926
-0.943456	1.445034	-0.838026
-0.956689	0.772593	-0.020961
-0.377363	1.017985	-1.018224
-1.116839	0.723098	-0.297599
-1.002276	0.919639	0.045153
-0.070467	0.9684	-0.725146
-0.53614	1.0806	-1.095284
-0.65701	0.467583	-0.625915
-0.351131	1.097735	0.175737
-0.147968	0.638657	-0.29954
-0.036501	1.075847	-0.790365
-0.602554	1.789971	-0.424533
0.019007	1.024466	-0.683471
-0.635309	0.604215	-0.961158
-0.811034	0.476581	-0.759255
0.08529	1.061984	-0.442557
-0.150182	1.269729	0.057506
-0.271299	1.423377	0.090103
-1.212135	0.720549	-0.683644
-1.372759	1.006989	-0.520972
-0.690471	1.841492	-0.523834
-0.410079	1.660867	-0.002043
-0.855718	1.074548	-1.177026
-0.911119	1.178633	-1.15429
-0.647233	1.667255	0.081931
-0.557147	1.045662	0.324059
-0.690154	0.340802	-0.258057
-0.259723	1.791991	-0.414455
-0.008659	1.160015	-0.92773
-1.091884	0.648978	-0.915658
-0.309407	1.568001	-1.018286
-0.232918	1.138413	0.250135
-0.766272	1.895001	-0.276674
-0.093083	0.659207	-0.894565
-0.494316	1.910588	-0.558598
-0.394255	1.281599	0.327558
-0.331511	0.323016	-0.460695
-0.75027	1.068731	-1.278567
0.185592	0.954875	-0.340549
-1.481394	1.172789	-0.41346
-0.3416	0.319688	-0.622889
-1.031614	0.554741	-0.993664
0.062217	1.423425	-0.047633
-1.116262	1.625355	-0.945737
-0.408513	0.257871	-0.328981
-0.026366	1.140344	0.185959
-1.06083	1.672656	0.070963
0.16497	0.725373	-0.433219
-0.854301	0.707817	0.319538
-0.071797	1.653213	-0.026761
-0.013149	0.542466	-0.072407
-0.523085	1.318436	-1.332147
0.182716	1.427809	-0.70549
-1.047141	0.468899	-0.978525
-0.067064	1.342957	-1.132464
-0.743874	0.894308	-1.341069
-0.002154	1.068477	-1.119995
-1.363967	0.54188	-0.350911
-1.462981	1.292988	-0.087258
-0.320559	0.388617	0.061698
-0.408734	1.99135	-0.227743
0.025969	1.700833	-0.133303
-0.26622	0.580565	0.252474
-0.367594	1.299144	0.442314
0.059442	1.023435	0.200502
-0.152374	0.451374	-0.958114
-0.932759	1.28899	0.441773
0.077814	0.801112	0.120726
-0.52915	0.348698	-1.041932
-1.078373	0.295771	-0.158685
-1.44002	0.924498	0.077741
-0.609389	0.11988	-0.463469
0.16061	1.309457	0.084316
0.018042	0.396844	-0.246845
-1.361334	0.996756	-1.101993
0.173511	0.60736	-0.146922
0.114206	0.65216	-0.932738
-0.609828	-1.049171	-0.385217
-0.496078	-1.135191	-0.25198
-0.808453	-0.853635	-0.415011
-0.441928	-0.834646	-0.513488
-0.301972	-1.019423	-0.470257
-0.903423	-1.183266	-0.681399
-0.387811	-0.813298	-0.547891
-0.287355	-1.258504	-0.301126
-0.822094	-1.471103	-0.358668
-0.235265	-1.0134	-0.280595
-0.447612	-1.501268	-0.407497
-0.990926	-0.857807	-0.310915
-0.261519	-0.946304	-0.241876
-0.309837	-1.410447	-0.368662
-0.751558	-1.35427	-0.87687
-0.380266	-0.937077	-0.877225
-0.657598	-1.433062	-0.037487
-1.079182	-1.41543	-0.389405
-1.027988	-0.745012	-0.618269
-1.095913	-0.786556	-0.296642
-0.358692	-1.044567	0.057049
-0.350049	-0.61632	-0.659155
-0.334362	-1.569775	-0.218926
-0.943456	-0.754966	-0.838026
-0.956689	-1.427407	-0.020961
-0.377363	-1.182015	-1.018224
-1.116839	-1.476902	-0.297599
-1.002276	-1.280361	0.045153
-0.070467	-1.2316	-0.725146
-0.53614	-1.1194	-1.095284
-0.65701	-1.732417	-0.625915
-0.351131	-1.102265	0.175737
-0.147968	-1.561343	-0.29954
-0.036501	-1.124153	-0.790365
-0.602554	-0.410029	-0.424533
0.019007	-1.175534	-0.683471
-0.635309	-1.595785	-0.961158
-0.811034	-1.723419	-0.759255
0.08529	-1.138016	-0.442557
-0.150182	-0.930271	0.057506
-0.271299	-0.776623	0.090103
-1.212135	-1.479451	-0.683644
-1.372759	-1.193011	-0.520972
-0.690471	-0.358508	-0.523834
-0.410079	-0.539133	-0.002043
-0.855718	-1.125452	-1.177026
-0.911119	-1.021367	-1.15429
-0.647233	-0.532745	0.081931
-0.557147	-1.154338	0.324059
-0.690154	-1.859198	-0.258057
-0.259723	-0.408009	-0.414455
-0.008659	-1.039985	-0.92773
-1.091884	-1.551023	-0.915658
-0.309407	-0.631999	-1.018286
-0.232918	-1.061587	0.250135
-0.766272	-0.304999	-0.276674
-0.093083	-1.540793	-0.894565
-0.494316	-0.289412	-0.558598
-0.394255	-0.918401	0.327558
-0.331511	-1.876984	-0.460695
-0.75027	-1.131269	-1.278567
0.185592	-1.245125	-0.340549
-1.481394	-1.027211	-0.41346
-0.3416	-1.880313	-0.622889
-1.031614	-1.645259	-0.993664
0.062217	-0.776575	-0.047633
-1.116262	-0.574645	-0.945737
-0.408513	-1.942129	-0.328981
-0.026366	-1.059656	0.185959
-1.06083	-0.527344	0.070963
0.16497	-1.474627	-0.433219
-0.854301	-1.492183	0.319538
-0.071797	-0.546787	-0.026761
-0.013149	-1.657534	-0.072407
-0.523085	-0.881564	-1.332147
0.182716	-0.772191	-0.70549
-1.047141	-1.731101	-0.978525
-0.067064	-0.857043	-1.132464
-0.743874	-1.305692	-1.341069
-0.002154	-1.131523	-1.119995
-1.363967	-1.65812	-0.350911
-1.462981	-0.907012	-0.087258
-0.320559	-1.811383	0.061698
-0.408734	-0.20865	-0.227743
0.025969	-0.499168	-0.133303
-0.26622	-1.619435	0.252474
-0.367594	-0.900856	0.442314
0.059442	-1.176565	0.200502
-0.152374	-1.748626	-0.958114
-0.932759	-0.91101	0.441773
0.077814	-1.398888	0.120726
-0.52915	-1.851302	-1.041932
-1.078373	-1.904229	-0.158685
-1.44002	-1.275502	0.077741
-0.609389	-2.080121	-0.463469
0.16061	-0.890544	0.084316
0.018042	-1.803156	-0.246845
-1.361334	-1.203244	-1.101993
0.173511	-1.59264	-0.146922
0.114206	-1.54784	-0.932738
0.025258	0.050829	1.411075
0.139007	-0.035191	1.544312
-0.173368	0.246365	1.381282
0.193157	0.265354	1.282804
0.333114	0.080577	1.326035
-0.268338	-0.083266	1.114893
0.247275	0.286702	1.248401
0.347731	-0.158504	1.495167
-0.187009	-0.371103	1.437625
0.39982	0.0866	1.515697
0.187473	-0.401268	1.388795
-0.355841	0.242193	1.485378
0.373566	0.153696	1.554416
0.325248	-0.310447	1.42763
-0.116472	-0.25427	0.919423
0.254819	0.162923	0.919068
-0.022512	-0.333062	1.758806
-0.444097	-0.31543	1.406887
-0.392902	0.354988	1.178024
-0.460828	0.313444	1.499651
0.276393	0.055433	1.853342
0.285036	0.48368	1.137138
0.300723	-0.469775	1.577366
-0.30837	0.345034	0.958266
-0.321604	-0.327407	1.775331
0.257722	-0.082015	0.778069
-0.481754	-0.376902	1.498694
-0.367191	-0.180361	1.841445
0.564618	-0.1316	1.071147
0.098946	-0.0194	0.701009
-0.021924	-0.632417	1.170378
0.283954	-0.002265	1.97203
0.487117	-0.461343	1.496752
0.598584	-0.024153	1.005928
0.032531	0.689971	1.37176
0.654092	-0.075534	1.112821
-0.000224	-0.495785	0.835135
-0.175949	-0.623419	1.037038
0.720375	-0.038016	1.353736
0.484903	0.169729	1.853798
0.363787	0.323377	1.886396
-0.57705	-0.379451	1.112649
-0.737673	-0.093011	1.275321
-0.055386	0.741492	1.272459
0.225006	0.560867	1.79425
-0.220633	-0.025452	0.619266
-0.276033	0.078633	0.642002
-0.012148	0.567255	1.878224
0.077938	-0.054338	2.120351
-0.055068	-0.759198	1.538236
0.375362	0.691991	1.381837
0.626426	0.060015	0.868562
-0.456799	-0.451022	0.880635
0.325678	0.468001	0.778007
0.402167	0.038413	2.046428
-0.131187	0.795001	1.519618
0.542002	-0.440793	0.901727
0.140769	0.810588	1.237694
0.24083	0.181599	2.12385
0.303574	-0.776984	1.335597
-0.115184	-0.031269	0.517725
0.820677	-0.145125	1.455744
-0.846309	0.072789	1.382833
0.293485	-0.780312	1.173403
-0.396529	-0.545259	0.802629
0.697302	0.323425	1.748659
-0.481177	0.525355	0.850555
0.226572	-0.842129	1.467312
0.608719	0.040344	1.982252
-0.425745	0.572656	1.867255
0.800055	-0.374627	1.363073
-0.219216	-0.392183	2.11583
0.563288	0.553213	1.769531
0.621936	-0.557534	1.723885
0.112	0.218436	0.464146
0.817801	0.327809	1.090802
-0.412056	-0.631101	0.817767
0.568022	0.242957	0.663828
-0.108789	-0.205692	0.455223
0.632931	-0.031523	0.676297
-0.728882	-0.55812	1.445382
-0.827896	0.192988	1.709035
0.314526	-0.711383	1.857991
0.226352	0.89135	1.56855
0.661054	0.600832	1.66299
0.368866	-0.519435	2.048767
0.267491	0.199144	2.238607
0.694527	-0.076565	1.996795
0.482711	-0.648626	0.838179
-0.297673	0.18899	2.238065
0.712899	-0.298888	1.917019
0.105936	-0.751302	0.75436
-0.443288	-0.804229	1.637608
-0.804935	-0.175502	1.874033
0.025696	-0.98012	1.332823
0.795695	0.209456	1.880609
0.653127	-0.703156	1.549448
-0.726249	-0.103244	0.6943
0.808596	-0.49264	1.64937
0.749291	-0.44784	0.863555
