# Supplementary material for: AutoSCAN: automatic detection of DBSCAN parameters and efficient clustering of data in overlapping density regions
Source: PeerJ Comput Sci. 2024 Mar 14;10:e1921. doi: 10.7717/peerj-cs.1921 (PMC11042006; doi:10.7717/peerj-cs.1921)
Supplement: Supplemental Information 1 [file peerj-cs-10-1921-s001.zip › autoscan/datasets/twodiamonds.csv]

0	0
0.1	-0.1
0.2	-0.2
0.3	-0.3
0.4	-0.4
0.5	-0.5
0.6	-0.6
0.7	-0.7
0.8	-0.8
0.9	-0.9
1	-1
0.1	0.1
0.2	0
0.3	-0.1
0.4	-0.2
0.5	-0.3
0.6	-0.4
0.7	-0.5
0.8	-0.6
0.9	-0.7
1	-0.8
1.1	-0.9
0.2	0.2
0.3	0.1
0.4	0
0.5	-0.1
0.6	-0.2
0.7	-0.3
0.8	-0.4
0.9	-0.5
1	-0.6
1.1	-0.7
1.2	-0.8
0.3	0.3
0.4	0.2
0.5	0.1
0.6	0
0.7	-0.1
0.8	-0.2
0.9	-0.3
1	-0.4
1.1	-0.5
1.2	-0.6
1.3	-0.7
0.4	0.4
0.5	0.3
0.6	0.2
0.7	0.1
0.8	0
0.9	-0.1
1	-0.2
1.1	-0.3
1.2	-0.4
1.3	-0.5
1.4	-0.6
0.5	0.5
0.6	0.4
0.7	0.3
0.8	0.2
0.9	0.1
1	0
1.1	-0.1
1.2	-0.2
1.3	-0.3
1.4	-0.4
1.5	-0.5
0.6	0.6
0.7	0.5
0.8	0.4
0.9	0.3
1	0.2
1.1	0.1
1.2	0
1.3	-0.1
1.4	-0.2
1.5	-0.3
1.6	-0.4
0.7	0.7
0.8	0.6
0.9	0.5
1	0.4
1.1	0.3
1.2	0.2
1.3	0.1
1.4	0
1.5	-0.1
1.6	-0.2
1.7	-0.3
0.8	0.8
0.9	0.7
1	0.6
1.1	0.5
1.2	0.4
1.3	0.3
1.4	0.2
1.5	0.1
1.6	0
1.7	-0.1
1.8	-0.2
0.9	0.9
1	0.8
1.1	0.7
1.2	0.6
1.3	0.5
1.4	0.4
1.5	0.3
1.6	0.2
1.7	0.1
1.8	0
1.9	-0.1
1	1
1.1	0.9
1.2	0.8
1.3	0.7
1.4	0.6
1.5	0.5
1.6	0.4
1.7	0.3
1.8	0.2
1.9	0.1
2	0
0.265107	-0.128992
1.557467	-0.396474
1.52641	-0.271604
1.107686	0.245652
0.695961	-0.610393
1.037322	0.791371
0.224731	-0.180042
0.771115	-0.637663
1.056659	-0.46218
1.690666	-0.270622
0.180777	-0.036863
0.65051	-0.136421
0.492933	0.26136
0.893797	-0.859765
1.821036	0.093296
1.242952	-0.70559
0.854639	0.648296
1.432244	0.209916
0.949382	0.879438
1.663758	-0.241367
1.376285	-0.250125
0.813344	0.270215
1.510183	-0.296802
0.572125	0.560099
1.161885	0.084911
0.854425	0.423521
1.431459	-0.127281
0.94789	-0.101034
0.9618	-0.746511
1.777433	0.20838
1.023917	-0.05908
0.912018	0.903901
0.878748	-0.653858
0.931269	0.436686
1.502629	0.171687
0.342548	0.124786
0.302577	0.190296
1.000463	0.652692
0.488955	0.050091
0.943884	0.440126
0.611217	-0.423593
0.443179	0.198084
0.724292	0.62161
0.992151	-0.269601
1.106272	-0.108561
0.678637	0.524368
1.06104	0.146657
1.49142	0.497287
0.997325	-0.245438
1.320587	0.499692
0.848266	0.356663
1.678349	-0.059541
0.914774	-0.29108
1.034869	-0.290679
1.075801	0.237908
0.94301	0.022146
1.775762	-0.102411
1.160141	0.17461
1.400917	0.436043
1.042589	-0.479164
1.467247	0.147473
1.374194	-0.529918
0.731071	0.629231
1.394098	-0.0703
1.5299	0.344513
1.30349	0.640155
0.645369	0.629674
0.482559	-0.11257
1.178962	-0.80848
1.117039	0.203908
0.749177	0.127407
1.58325	-0.27799
1.338762	0.366518
1.04004	0.588902
0.841599	-0.233431
0.552561	0.336476
0.911021	0.673821
0.703316	0.410075
1.041359	0.756345
1.421715	0.3478
1.026358	0.480983
0.964612	-0.808336
0.234238	-0.13874
0.287398	0.258791
0.492555	0.273141
0.983836	-0.855575
1.511837	0.071676
1.378887	0.219567
1.186726	-0.635659
0.263186	0.093099
0.307809	-0.218814
0.266297	0.016253
1.598802	0.118724
1.243589	-0.684193
1.361639	0.324897
0.479347	0.114051
1.812634	0.021236
1.273038	0.40824
1.429716	-0.383796
0.960245	0.768455
1.248831	0.700274
1.040149	0.505094
1.139803	0.56955
0.792018	0.597071
1.629657	-0.234071
1.353563	-0.300808
0.012576	-0.009423
1.497507	-0.052104
1.714172	-0.24505
1.052005	0.734785
1.180727	-0.527694
0.515031	0.504969
0.801003	-0.102383
0.755063	-0.564759
1.575371	0.26553
1.238326	-0.754891
1.731866	-0.169388
0.80666	0.43857
1.771463	0.174233
0.984289	0.968012
0.278801	0.071375
1.184539	0.369007
1.10555	-0.852265
0.181669	-0.165231
1.032604	0.555642
0.975554	-0.712834
0.944411	-0.741957
1.037707	0.702893
1.099205	0.74524
1.544776	-0.425607
1.345067	-0.569814
1.117072	0.301035
0.706024	0.205411
1.195957	0.526967
1.378489	-0.219258
0.877512	0.02624
1.605244	-0.211454
1.508727	-0.262151
1.14607	-0.411195
0.972369	-0.780041
1.289155	0.289145
1.078862	0.910614
0.224546	-0.083506
0.76132	-0.467345
0.92981	0.59332
0.660435	-0.57892
1.563167	-0.277107
0.596559	0.236656
0.603124	-0.355257
1.306702	-0.298627
0.802159	-0.174838
1.215736	-0.414727
0.344939	0.231997
1.314365	0.52366
1.629165	-0.283693
0.833363	-0.127844
1.132074	0.389947
1.223355	0.073262
0.973843	-0.913905
1.758228	-0.220818
0.859428	-0.329957
1.922112	0.025778
0.89795	0.54219
0.860508	-0.196126
1.21275	0.319596
1.271415	-0.273116
0.623502	0.281538
1.565949	-0.304895
0.328551	-0.296743
1.413467	-0.125752
1.294532	-0.26912
1.65193	0.300545
0.523694	-0.08052
0.160974	-0.031194
1.227737	-0.096469
0.652158	-0.033792
0.99683	-0.833129
0.260121	-0.181942
0.587383	-0.464448
1.279932	-0.705124
1.033078	-0.662914
0.967656	-0.793741
0.653891	0.004379
0.223835	-0.124222
0.941282	-0.297308
0.826856	-0.737013
0.761489	0.397509
0.529632	-0.435496
0.685737	-0.49226
0.687836	-0.442509
1.146852	-0.04869
1.078216	0.415259
1.020959	0.484167
1.175035	0.558088
1.2638	-0.112769
0.866962	-0.754303
1.310262	-0.042763
0.980217	-0.688875
1.321525	-0.276044
1.784607	-0.137957
0.99674	-0.970124
0.356985	0.354868
0.822657	-0.24653
0.897489	-0.359019
1.066591	0.845363
1.640398	0.2373
0.916524	-0.116933
0.943226	0.926283
1.024795	0.537431
1.072524	0.642227
1.466406	-0.317049
0.87813	-0.063929
0.944096	0.848191
1.360932	0.194805
0.779512	0.082003
0.386684	0.296434
1.046817	0.800625
1.543187	0.260087
1.046719	0.608442
0.67967	-0.367557
1.106631	0.05022
1.145771	-0.440987
1.250661	-0.090771
1.268813	0.587846
1.200524	0.581028
0.77293	0.744287
0.827231	0.053824
0.833833	-0.137113
0.133221	0.007552
1.129626	0.574021
0.692178	-0.227654
1.561345	0.036471
0.778483	-0.271307
0.097388	-0.038653
1.771008	0.17116
1.19428	0.278754
0.816224	0.541137
0.64371	0.119081
0.090758	-0.036852
0.757696	0.06155
0.90747	-0.070899
0.897919	-0.164906
1.011464	0.4364
1.373441	-0.359257
0.852565	-0.276537
1.166123	-0.619336
1.441417	0.140058
1.522636	0.177036
0.767322	0.238763
1.74981	-0.15205
0.985927	-0.266608
1.337446	-0.068635
0.815181	-0.029063
0.895797	0.203999
0.460571	0.440187
1.008018	0.100489
1.50381	0.19425
0.431251	-0.23231
0.257091	-0.064681
1.202355	0.029568
0.667754	-0.079414
0.853636	0.404794
0.877614	0.034894
1.3963	-0.0552
0.947081	-0.737122
0.923537	0.223868
0.52754	-0.525519
0.832873	0.632885
1.431789	-0.440382
1.219218	-0.237035
0.694053	-0.330994
0.971528	-0.299914
0.974552	-0.517834
0.735793	-0.139819
0.838165	-0.264123
0.813556	-0.060711
0.526388	0.383962
1.208786	-0.447784
0.989821	-0.482685
2.09	0
2.19	-0.1
2.29	-0.2
2.39	-0.3
2.49	-0.4
2.59	-0.5
2.69	-0.6
2.79	-0.7
2.89	-0.8
2.99	-0.9
3.09	-1
2.19	0.1
2.29	0
2.39	-0.1
2.49	-0.2
2.59	-0.3
2.69	-0.4
2.79	-0.5
2.89	-0.6
2.99	-0.7
3.09	-0.8
3.19	-0.9
2.29	0.2
2.39	0.1
2.49	0
2.59	-0.1
2.69	-0.2
2.79	-0.3
2.89	-0.4
2.99	-0.5
3.09	-0.6
3.19	-0.7
3.29	-0.8
2.39	0.3
2.49	0.2
2.59	0.1
2.69	0
2.79	-0.1
2.89	-0.2
2.99	-0.3
3.09	-0.4
3.19	-0.5
3.29	-0.6
3.39	-0.7
2.49	0.4
2.59	0.3
2.69	0.2
2.79	0.1
2.89	0
2.99	-0.1
3.09	-0.2
3.19	-0.3
3.29	-0.4
3.39	-0.5
3.49	-0.6
2.59	0.5
2.69	0.4
2.79	0.3
2.89	0.2
2.99	0.1
3.09	0
3.19	-0.1
3.29	-0.2
3.39	-0.3
3.49	-0.4
3.59	-0.5
2.69	0.6
2.79	0.5
2.89	0.4
2.99	0.3
3.09	0.2
3.19	0.1
3.29	0
3.39	-0.1
3.49	-0.2
3.59	-0.3
3.69	-0.4
2.79	0.7
2.89	0.6
2.99	0.5
3.09	0.4
3.19	0.3
3.29	0.2
3.39	0.1
3.49	0
3.59	-0.1
3.69	-0.2
3.79	-0.3
2.89	0.8
2.99	0.7
3.09	0.6
3.19	0.5
3.29	0.4
3.39	0.3
3.49	0.2
3.59	0.1
3.69	0
3.79	-0.1
3.89	-0.2
2.99	0.9
3.09	0.8
3.19	0.7
3.29	0.6
3.39	0.5
3.49	0.4
3.59	0.3
3.69	0.2
3.79	0.1
3.89	0
3.99	-0.1
3.09	1
3.19	0.9
3.29	0.8
3.39	0.7
3.49	0.6
3.59	0.5
3.69	0.4
3.79	0.3
3.89	0.2
3.99	0.1
4.09	0
3.51954	-0.119345
2.374273	-0.028208
3.292245	0.299344
2.41817	0.10067
3.45222	-0.265944
2.700263	0.256702
2.726241	-0.529684
2.536058	-0.043137
3.42971	0.417151
3.342534	0.721377
3.172654	-0.281723
3.227348	0.295396
3.667755	-0.0873
3.843901	0.132083
2.451113	0.068037
2.549669	-0.383913
3.156164	-0.493165
3.105059	-0.210148
3.045077	-0.036893
3.477867	0.316429
2.375441	0.000736
3.12893	0.906185
3.266116	0.516756
3.459468	-0.18615
3.687809	0.252926
2.323142	-0.097899
2.684677	0.41182
3.425833	-0.379765
2.722896	-0.592728
3.423396	-0.262699
2.546153	0.022948
3.4582	0.291015
3.428052	0.168621
3.087719	0.067646
2.626066	0.045085
3.361937	0.123508
3.106806	0.862794
3.163921	0.624165
3.616134	-0.043657
3.449242	-0.529294
3.181101	-0.771404
2.745257	-0.044229
3.195356	-0.674086
3.340737	-0.372645
3.484357	0.084585
2.695228	0.361206
3.775432	0.281348
3.549736	-0.015858
2.349235	0.201033
2.709704	-0.572616
3.344825	0.252829
3.064478	0.181618
3.206149	-0.869395
3.357819	0.700384
3.124562	0.923628
2.700528	0.306528
2.631474	-0.394062
2.861064	-0.711316
2.978491	-0.409914
3.498936	-0.044652
3.251058	0.128711
3.701348	0.075478
3.244044	-0.759285
3.230737	0.571905
2.962958	0.050245
2.862427	-0.667883
2.82563	0.372081
2.760205	-0.251737
3.595542	0.106886
2.655526	0.456154
3.760093	-0.155661
2.685806	-0.407952
3.236031	-0.233174
2.930155	0.680852
3.382295	0.402205
3.020512	0.205053
3.136717	-0.293497
2.21937	-0.04119
2.834351	-0.703131
2.796589	-0.389893
2.685062	-0.104108
2.86684	0.749955
3.32067	-0.723781
3.306928	0.559748
2.819647	-0.311242
3.459211	0.509252
3.514136	-0.024932
2.890075	-0.787091
3.369225	-0.250031
3.076573	0.499226
2.719126	0.126166
3.023687	0.069785
2.859546	-0.57904
3.092512	-0.356185
2.499111	0.033916
2.543162	-0.170761
3.141444	-0.237642
3.327752	-0.059118
3.158975	0.120871
3.043552	0.544838
3.827671	0.137
3.165211	-0.554177
3.181477	0.765595
3.077561	-0.310125
2.750886	-0.522613
2.675039	0.390957
2.654013	-0.36025
2.223664	-0.025097
2.958174	-0.308708
3.068847	0.494087
2.887021	0.416844
3.695181	-0.387416
2.452252	-0.200835
3.251348	-0.383812
3.705808	-0.153117
3.727616	-0.014965
2.657452	-0.109286
3.325152	-0.075135
2.596409	0.205137
3.449021	0.39971
3.09329	-0.91409
2.346635	0.247319
3.59252	-0.365369
2.970123	-0.517915
3.271988	-0.783163
3.111682	0.494066
2.513701	-0.284243
3.40139	0.25472
3.590771	-0.090841
2.712935	-0.24584
3.066954	-0.89939
3.84829	0.099254
3.906167	0.100311
3.464376	-0.458656
3.406401	0.072656
3.122689	0.10736
3.872681	0.157283
2.898706	0.584455
3.762428	0.009651
3.025365	0.368024
3.519233	-0.456011
3.464632	-0.62014
3.014639	-0.282632
3.158506	0.038863
3.484129	0.187876
3.330162	0.449004
2.810232	0.302003
3.415319	-0.313161
3.031757	-0.682968
2.623861	-0.24139
3.038574	-0.420508
3.342363	-0.633252
3.537529	0.034315
2.819394	-0.25386
3.714438	-0.208708
3.929749	-0.068321
2.901614	0.284528
3.509548	0.175928
3.400512	0.345666
2.905942	0.618706
2.803601	0.474186
3.412111	0.16065
3.283769	0.12712
3.909387	0.125217
3.561629	0.384502
3.770941	0.26238
2.825513	-0.431286
3.096799	-0.04312
3.356263	-0.652695
2.595402	0.488732
2.797942	-0.532766
2.506702	-0.075294
3.050727	-0.901068
3.90498	-0.094955
3.11617	-0.930548
3.23069	0.270994
2.868031	0.406679
3.267703	-0.617881
2.734795	0.55002
2.860483	0.438465
2.237065	-0.075429
2.791407	0.648026
2.733681	-0.377135
3.707096	0.091949
2.751437	-0.367587
2.488473	-0.063774
2.764199	-0.49745
3.045051	0.466043
2.684156	-0.383856
3.250963	-0.08294
3.022727	0.448189
3.417359	0.191263
3.259683	-0.351261
3.248019	0.598209
2.882598	0.485408
2.614349	0.206852
3.192613	-0.034584
2.403669	-0.276716
3.560975	0.444308
3.269035	0.314706
2.880027	-0.468333
3.008873	0.813216
2.824175	-0.290687
2.591161	-0.14935
2.215916	0.110223
2.905297	0.310479
2.996787	0.86588
2.537784	0.362992
3.049248	-0.801123
3.231372	0.622878
2.76393	-0.422555
3.62062	0.348386
2.695157	-0.571714
2.755708	-0.13205
3.204445	-0.361398
2.810512	-0.489381
3.107432	0.926971
3.168783	0.822319
2.645504	-0.397287
3.151335	0.367834
3.098758	0.342487
2.278082	-0.123518
3.770792	-0.23021
3.329016	-0.215785
2.52173	-0.416336
3.719436	0.354691
3.30268	0.724218
3.774463	0.017994
2.110676	0.014818
3.475743	0.522655
2.826288	0.543641
3.074356	0.468851
3.083438	0.767312
2.310412	-0.117722
3.615342	-0.031145
3.422167	0.22525
2.33365	0.218367
3.120858	-0.161844
3.332451	-0.353651
2.840027	0.335754
3.176129	-0.034655
3.313318	-0.714357
3.333464	0.748882
2.849405	-0.16074
3.313532	-0.176246
3.595581	-0.366489
3.151904	0.883057
2.694513	-0.169238
3.106128	-0.756463
2.767178	0.306303
3.338755	-0.70663
3.568751	0.158443
2.250148	-0.054477
3.040809	0.331598
2.985391	0.521251
2.856318	0.007455
3.529293	0.116655
2.912369	-0.77844
3.356683	0.067142
2.725639	0.090994
2.888543	-0.537293
3.25379	0.112614
2.773867	0.482674
3.33192	-0.133927
2.798209	0.362752
3.015733	-0.629272
2.106497	0.016466
3.564843	0.377424
3.748745	-0.162874
2.579996	-0.23221
2.807919	0.272392
3.665388	0.053042
3.199627	-0.739985
2.78964	0.033159
3.716809	-0.21419
2.452936	0.320436
2.514635	0.37655
3.738552	-0.172199
2.455385	0.037355
