# Supplementary material for: AutoSCAN: automatic detection of DBSCAN parameters and efficient clustering of data in overlapping density regions
Source: PeerJ Comput Sci. 2024 Mar 14;10:e1921. doi: 10.7717/peerj-cs.1921 (PMC11042006; doi:10.7717/peerj-cs.1921)
Supplement: Supplemental Information 1 [file peerj-cs-10-1921-s001.zip › autoscan/datasets/hepta.csv]

-0.063274	0.027734	0.022683
-0.000731	0.048211	0.069198
-0.060767	-0.00908	0.053085
0.013252	-0.011876	0.055324
-0.054508	-0.003813	0.001738
0.02418	0.068275	0.033462
-0.029308	0.059849	-0.06326
-0.016453	0.013881	-0.013236
-0.042361	-0.059942	-0.026487
-0.01631	-0.036612	0.047928
0.03536	-0.04495	0.041474
-0.000287	-0.049496	-0.06343
-0.065931	-0.005381	-0.064899
0.009049	0.027976	0.01198
-0.005335	0.062592	-0.057507
-0.004175	0.064646	0.040856
0.091024	-0.031446	-0.014774
-0.077068	-0.035324	-0.03906
0.05515	-0.007045	0.078495
-0.033779	0.049066	0.026958
0.044954	-0.033716	0.011894
0.008785	0.016895	-0.09079
-0.061655	-0.023085	0.007996
-0.051274	0.054634	0.032257
0.04421	-0.062217	-0.018733
-0.003343	0.069586	0.069452
-0.064487	0.012217	0.040873
0.042168	-0.009972	0.047962
-0.061495	0.059835	0.025843
0.071795	-0.01526	-0.023346
0.058733	-0.029135	-0.011721
0.078178	-0.014786	-0.00032
2.418463	0.490127	0.033581
2.805184	0.769746	-0.557435
2.983722	-0.983118	-0.165216
3.055291	-0.477796	0.370524
3.015527	-0.666039	0.126169
2.449981	0.175666	-0.531892
3.199806	0.201051	0.58676
3.266405	0.012518	-0.761892
3.74771	-0.41696	0.148884
3.411849	0.516665	-0.702665
3.733854	0.184758	0.482416
3.59214	-0.371411	-0.673235
3.59351	0.125884	0.277346
2.387269	0.784515	-0.011033
3.423791	-0.039296	0.066654
2.425059	-0.206822	-0.263965
2.407337	-0.015134	0.097093
2.923991	-0.262388	-0.672982
3.188203	-0.476377	0.051427
2.377023	0.498033	-0.382225
2.610067	0.787375	0.046041
2.918826	-0.8296	-0.198249
2.932853	0.719728	-0.347704
3.47194	0.322667	0.25302
3.266172	0.207763	0.078446
2.916963	-0.636281	-0.459655
3.020822	-0.491739	0.382338
2.844004	-0.078753	-0.660588
2.826876	-0.241459	-0.143806
2.771511	0.362751	-0.669945
-2.69712	0.342837	0.296855
-2.57583	-0.752408	-0.225828
-3.308062	0.919403	-0.091698
-3.970394	-0.017968	0.097194
-3.332026	-0.22133	-0.410873
-2.679173	0.521163	0.033068
-2.186732	-0.536953	-0.08933
-3.013009	-0.082401	-0.750346
-3.464085	0.458797	-0.745681
-2.632916	0.683901	-0.153258
-3.315788	0.017903	0.703027
-2.833584	-0.684569	0.298511
-2.722148	-0.502344	0.245003
-2.608905	0.443179	0.447541
-2.853364	-0.788934	-0.276868
-2.809655	-0.092462	0.719525
-3.538035	0.777137	0.091226
-2.457811	-0.601538	0.548791
-2.762541	-0.540911	0.251193
-2.929594	-0.162338	0.427959
-3.054864	-0.220749	0.858853
-3.632051	-0.045369	0.497112
-3.595796	-0.25031	-0.26069
-2.285053	0.111547	0.652847
-2.664311	-0.035719	0.357768
-3.163578	0.286805	-0.843201
-2.599157	0.438496	0.094013
-3.381994	0.308228	-0.689706
-3.961031	-0.111044	0.022821
-2.827045	-0.074139	0.54136
0.498135	2.895371	0.786843
0.218436	3.067538	0.030236
0.135451	2.12925	0.320246
0.420118	3.055572	0.230617
0.659865	3.446317	-0.101455
0.619487	3.285343	0.278274
-0.294208	3.296888	-0.174357
-0.362217	2.657112	0.01996
-0.561919	3.334167	0.068536
0.186843	3.706688	-0.259004
0.450086	2.844335	0.073905
-0.047549	3.634562	0.613045
0.432449	3.774495	0.096256
0.444504	3.491508	-0.745843
-0.116409	2.618886	0.576378
-0.601582	3.548497	0.101766
0.268449	3.662073	-0.103739
-0.007967	2.91813	0.390422
-0.811876	2.976918	-0.40471
-0.003684	2.460306	0.323449
0.27221	2.287469	-0.243128
-0.003839	3.107724	-0.876719
0.175357	3.715249	0.344842
-0.350178	2.515348	0.695052
0.016665	2.986915	-0.265349
0.394178	2.772903	0.583035
0.715985	3.467443	-0.171137
0.28994	2.60696	0.767379
0.854454	2.895231	-0.335877
0.308424	3.293211	-0.383773
-0.154151	-2.382802	-0.552876
0.042376	-3.013402	0.26318
0.76406	-2.974825	0.304909
0.273431	-3.549045	0.602433
0.109072	-2.872739	-0.972276
-0.609027	-2.316553	0.05604
0.563714	-2.668933	0.272222
0.053112	-3.69483	-0.446254
0.374246	-3.881493	-0.178669
-0.25541	-2.573785	-0.369218
-0.05833	-3.539877	0.156878
0.436804	-2.849058	-0.705822
-0.185927	-2.83419	-0.871306
-0.15729	-3.035242	-0.447355
-0.253287	-2.355499	0.53801
0.856338	-2.928918	-0.105247
-0.448767	-2.892567	0.036684
-0.763126	-3.121529	0.012815
0.50729	-3.69845	-0.126832
-0.262387	-2.7936	0.893868
0.638189	-2.885896	-0.535134
-0.715655	-3.174318	-0.415442
-0.148243	-2.348742	-0.198939
-0.436461	-3.189614	-0.874082
-0.015747	-3.601469	0.678772
-0.380327	-2.120669	-0.201018
-0.078679	-2.969195	-0.085163
0.725907	-2.642703	-0.392598
-0.118512	-2.391662	-0.116857
0.378156	-3.742474	0.42604
-0.646687	-0.257803	2.879026
0.862612	-0.257097	3.339622
0.58395	0.25262	3.164447
-0.106313	0.539686	3.36243
-0.447773	-0.165269	2.395462
0.278688	-0.67851	3.019065
-0.499959	-0.102398	2.918835
0.628733	-0.136098	2.961669
-0.550777	0.820583	2.888145
0.280057	-0.332023	2.280202
-0.68149	-0.388565	2.852309
-0.150402	0.774676	3.236697
-0.175775	0.816718	2.810907
0.40849	-0.752991	2.708342
-0.687687	0.5331	2.864252
0.187892	0.099277	3.3971
0.40274	0.309218	2.184721
-0.333692	0.726125	2.755337
-0.073884	0.856673	3.449364
0.074276	-0.44986	2.289555
-0.234023	0.508787	2.627695
0.33853	-0.722352	2.402052
0.777033	0.217745	2.671151
0.093523	0.595698	3.532532
0.215945	-0.323846	2.195408
-0.031152	0.385966	3.106696
0.26075	0.391448	2.176698
-0.542543	0.386463	2.917456
-0.306005	-0.915958	2.884296
-0.114414	0.026251	3.899389
-0.749873	0.616942	-2.862605
-0.108157	-0.083104	-3.909294
-0.410898	0.467216	-3.64399
0.662499	-0.378195	-2.900845
-0.057589	0.548771	-3.072026
0.64518	-0.276585	-2.877792
0.257191	0.114881	-2.929682
-0.169119	0.400328	-2.853299
0.228327	-0.513736	-3.600658
-0.512238	0.372109	-3.357134
-0.510091	-0.617806	-3.543896
-0.001328	0.275274	-2.367165
-0.086874	0.138084	-3.152736
-0.558094	-0.138533	-2.731829
0.640575	-0.52869	-2.882579
0.033866	0.301424	-2.949164
-0.530334	0.571733	-3.122279
0.488731	0.68226	-3.026392
-0.320178	-0.530404	-2.430535
0.143306	0.578726	-3.657507
-0.36578	-0.491918	-2.483666
0.660425	-0.259537	-3.671958
0.647696	0.44422	-2.807808
-0.110876	0.163359	-3.038903
-0.694187	0.258777	-2.411717
0.175738	-0.053478	-2.733752
0.396046	-0.858377	-3.126866
-0.406362	-0.334541	-2.885598
-0.299275	0.071281	-3.642585
-0.506192	0.433538	-2.608597
