# Supplementary material for: AutoSCAN: automatic detection of DBSCAN parameters and efficient clustering of data in overlapping density regions
Source: PeerJ Comput Sci. 2024 Mar 14;10:e1921. doi: 10.7717/peerj-cs.1921 (PMC11042006; doi:10.7717/peerj-cs.1921)
Supplement: Supplemental Information 1 [file peerj-cs-10-1921-s001.zip › autoscan/datasets/golfball.csv]

0	0	1
0	0.052336	0.99863
0.049774	0.016173	0.99863
0.030762	-0.042341	0.99863
-0.030762	-0.042341	0.99863
-0.049774	0.016173	0.99863
0	0.104528	0.994522
0.06144	0.084565	0.994522
0.099412	0.032301	0.994522
0.099412	-0.032301	0.994522
0.06144	-0.084565	0.994522
0	-0.104528	0.994522
-0.06144	-0.084565	0.994522
-0.099412	-0.032301	0.994522
-0.099412	0.032301	0.994522
-0.06144	0.084565	0.994522
0	0.156434	0.987688
0.063628	0.14291	0.987688
0.116253	0.104675	0.987688
0.148778	0.048341	0.987688
0.155578	-0.016352	0.987688
0.135476	-0.078217	0.987688
0.09195	-0.126558	0.987688
0.032525	-0.153016	0.987688
-0.032525	-0.153016	0.987688
-0.09195	-0.126558	0.987688
-0.135476	-0.078217	0.987688
-0.155578	-0.016352	0.987688
-0.148778	0.048341	0.987688
-0.116253	0.104675	0.987688
-0.063628	0.14291	0.987688
0	0.207912	0.978148
0.064248	0.197736	0.978148
0.122207	0.168204	0.978148
0.168204	0.122207	0.978148
0.197736	0.064248	0.978148
0.207912	0	0.978148
0.197736	-0.064248	0.978148
0.168204	-0.122207	0.978148
0.122207	-0.168204	0.978148
0.064248	-0.197736	0.978148
0	-0.207912	0.978148
-0.064248	-0.197736	0.978148
-0.122207	-0.168204	0.978148
-0.168204	-0.122207	0.978148
-0.197736	-0.064248	0.978148
-0.207912	0	0.978148
-0.197736	0.064248	0.978148
-0.168204	0.122207	0.978148
-0.122207	0.168204	0.978148
-0.064248	0.197736	0.978148
0	0.258819	0.965926
0.064366	0.250688	0.965926
0.124687	0.226805	0.965926
0.177174	0.188671	0.965926
0.218528	0.138682	0.965926
0.246152	0.079979	0.965926
0.258308	0.016251	0.965926
0.254235	-0.048498	0.965926
0.234186	-0.1102	0.965926
0.199424	-0.164977	0.965926
0.15213	-0.209389	0.965926
0.095278	-0.240644	0.965926
0.032439	-0.256778	0.965926
-0.032439	-0.256778	0.965926
-0.095278	-0.240644	0.965926
-0.15213	-0.209389	0.965926
-0.199424	-0.164977	0.965926
-0.234186	-0.1102	0.965926
-0.254235	-0.048498	0.965926
-0.258308	0.016251	0.965926
-0.246152	0.079979	0.965926
-0.218528	0.138682	0.965926
-0.177174	0.188671	0.965926
-0.124687	0.226805	0.965926
-0.064366	0.250688	0.965926
0	0.309017	0.951057
0.064248	0.302264	0.951057
0.125689	0.282301	0.951057
0.181636	0.25	0.951057
0.229644	0.206773	0.951057
0.267617	0.154508	0.951057
0.293893	0.095492	0.951057
0.307324	0.032301	0.951057
0.307324	-0.032301	0.951057
0.293893	-0.095492	0.951057
0.267617	-0.154508	0.951057
0.229644	-0.206773	0.951057
0.181636	-0.25	0.951057
0.125689	-0.282301	0.951057
0.064248	-0.302264	0.951057
0	-0.309017	0.951057
-0.064248	-0.302264	0.951057
-0.125689	-0.282301	0.951057
-0.181636	-0.25	0.951057
-0.229644	-0.206773	0.951057
-0.267617	-0.154508	0.951057
-0.293893	-0.095492	0.951057
-0.307324	-0.032301	0.951057
-0.307324	0.032301	0.951057
-0.293893	0.095492	0.951057
-0.267617	0.154508	0.951057
-0.229644	0.206773	0.951057
-0.181636	0.25	0.951057
-0.125689	0.282301	0.951057
-0.064248	0.302264	0.951057
0	0.358368	0.93358
0.063989	0.352609	0.93358
0.125921	0.335517	0.93358
0.183807	0.307641	0.93358
0.235784	0.269877	0.93358
0.280183	0.223439	0.93358
0.315577	0.169819	0.93358
0.340828	0.110742	0.93358
0.355125	0.048105	0.93358
0.358007	-0.016078	0.93358
0.349383	-0.079744	0.93358
0.329529	-0.140848	0.93358
0.299084	-0.197424	0.93358
0.259027	-0.247655	0.93358
0.210643	-0.289926	0.93358
0.15549	-0.322878	0.93358
0.095339	-0.345453	0.93358
0.032124	-0.356925	0.93358
-0.032124	-0.356925	0.93358
-0.095339	-0.345453	0.93358
-0.15549	-0.322878	0.93358
-0.210643	-0.289926	0.93358
-0.259027	-0.247655	0.93358
-0.299084	-0.197424	0.93358
-0.329529	-0.140848	0.93358
-0.349383	-0.079744	0.93358
-0.358007	-0.016078	0.93358
-0.355125	0.048105	0.93358
-0.340828	0.110742	0.93358
-0.315577	0.169819	0.93358
-0.280183	0.223439	0.93358
-0.235784	0.269877	0.93358
-0.183807	0.307641	0.93358
-0.125921	0.335517	0.93358
-0.063989	0.352609	0.93358
0	0.406737	0.913545
0.063628	0.401729	0.913545
0.125689	0.38683	0.913545
0.184655	0.362405	0.913545
0.239074	0.329057	0.913545
0.287606	0.287606	0.913545
0.329057	0.239074	0.913545
0.362405	0.184655	0.913545
0.38683	0.125689	0.913545
0.401729	0.063628	0.913545
0.406737	0	0.913545
0.401729	-0.063628	0.913545
0.38683	-0.125689	0.913545
0.362405	-0.184655	0.913545
0.329057	-0.239074	0.913545
0.287606	-0.287606	0.913545
0.239074	-0.329057	0.913545
0.184655	-0.362405	0.913545
0.125689	-0.38683	0.913545
0.063628	-0.401729	0.913545
0	-0.406737	0.913545
-0.063628	-0.401729	0.913545
-0.125689	-0.38683	0.913545
-0.184655	-0.362405	0.913545
-0.239074	-0.329057	0.913545
-0.287606	-0.287606	0.913545
-0.329057	-0.239074	0.913545
-0.362405	-0.184655	0.913545
-0.38683	-0.125689	0.913545
-0.401729	-0.063628	0.913545
-0.406737	0	0.913545
-0.401729	0.063628	0.913545
-0.38683	0.125689	0.913545
-0.362405	0.184655	0.913545
-0.329057	0.239074	0.913545
-0.287606	0.287606	0.913545
-0.239074	0.329057	0.913545
-0.184655	0.362405	0.913545
-0.125689	0.38683	0.913545
-0.063628	0.401729	0.913545
0	0.453991	0.891007
0.063183	0.449572	0.891007
0.125137	0.436404	0.891007
0.184655	0.414741	0.891007
0.240578	0.385006	0.891007
0.291819	0.347777	0.891007
0.337381	0.303779	0.891007
0.376375	0.253868	0.891007
0.408044	0.199016	0.891007
0.431771	0.140291	0.891007
0.447093	0.078835	0.891007
0.453714	0.015844	0.891007
0.451503	-0.047455	0.891007
0.440505	-0.10983	0.891007
0.420933	-0.170068	0.891007
0.393167	-0.226995	0.891007
0.357749	-0.279504	0.891007
0.315368	-0.326573	0.891007
0.266849	-0.367286	0.891007
0.213136	-0.40085	0.891007
0.155274	-0.426612	0.891007
0.09439	-0.44407	0.891007
0.031669	-0.452885	0.891007
-0.031669	-0.452885	0.891007
-0.09439	-0.44407	0.891007
-0.155274	-0.426612	0.891007
-0.213136	-0.40085	0.891007
-0.266849	-0.367286	0.891007
-0.315368	-0.326573	0.891007
-0.357749	-0.279504	0.891007
-0.393167	-0.226995	0.891007
-0.420933	-0.170068	0.891007
-0.440505	-0.10983	0.891007
-0.451503	-0.047455	0.891007
-0.453714	0.015844	0.891007
-0.447093	0.078835	0.891007
-0.431771	0.140291	0.891007
-0.408044	0.199016	0.891007
-0.376375	0.253868	0.891007
-0.337381	0.303779	0.891007
-0.291819	0.347777	0.891007
-0.240578	0.385006	0.891007
-0.184655	0.414741	0.891007
-0.125137	0.436404	0.891007
-0.063183	0.449572	0.891007
0	0.5	0.866025
0.062667	0.496057	0.866025
0.124345	0.484292	0.866025
0.184062	0.464888	0.866025
0.240877	0.438153	0.866025
0.293893	0.404508	0.866025
0.342274	0.364484	0.866025
0.385257	0.318712	0.866025
0.422164	0.267913	0.866025
0.452414	0.21289	0.866025
0.475528	0.154508	0.866025
0.491144	0.093691	0.866025
0.499013	0.031395	0.866025
0.499013	-0.031395	0.866025
0.491144	-0.093691	0.866025
0.475528	-0.154508	0.866025
0.452414	-0.21289	0.866025
0.422164	-0.267913	0.866025
0.385257	-0.318712	0.866025
0.342274	-0.364484	0.866025
0.293893	-0.404508	0.866025
0.240877	-0.438153	0.866025
0.184062	-0.464888	0.866025
0.124345	-0.484292	0.866025
0.062667	-0.496057	0.866025
0	-0.5	0.866025
-0.062667	-0.496057	0.866025
-0.124345	-0.484292	0.866025
-0.184062	-0.464888	0.866025
-0.240877	-0.438153	0.866025
-0.293893	-0.404508	0.866025
-0.342274	-0.364484	0.866025
-0.385257	-0.318712	0.866025
-0.422164	-0.267913	0.866025
-0.452414	-0.21289	0.866025
-0.475528	-0.154508	0.866025
-0.491144	-0.093691	0.866025
-0.499013	-0.031395	0.866025
-0.499013	0.031395	0.866025
-0.491144	0.093691	0.866025
-0.475528	0.154508	0.866025
-0.452414	0.21289	0.866025
-0.422164	0.267913	0.866025
-0.385257	0.318712	0.866025
-0.342274	0.364484	0.866025
-0.293893	0.404508	0.866025
-0.240877	0.438153	0.866025
-0.184062	0.464888	0.866025
-0.124345	0.484292	0.866025
-0.062667	0.496057	0.866025
0	0.544639	0.838671
0.062084	0.541089	0.838671
0.123359	0.530485	0.838671
0.183026	0.512965	0.838671
0.240306	0.488758	0.838671
0.294454	0.45818	0.838671
0.344763	0.421628	0.838671
0.390578	0.379579	0.838671
0.431301	0.332583	0.838671
0.466401	0.28125	0.838671
0.495421	0.226251	0.838671
0.517983	0.168303	0.838671
0.533791	0.10816	0.838671
0.542641	0.046607	0.838671
0.544417	-0.015553	0.838671
0.539095	-0.07751	0.838671
0.526746	-0.138457	0.838671
0.50753	-0.197599	0.838671
0.481697	-0.254165	0.838671
0.449584	-0.307418	0.838671
0.411611	-0.356663	0.838671
0.368271	-0.401258	0.838671
0.320131	-0.440622	0.838671
0.267817	-0.474242	0.838671
0.212012	-0.50168	0.838671
0.153443	-0.522577	0.838671
0.092873	-0.536662	0.838671
0.031093	-0.543751	0.838671
-0.031093	-0.543751	0.838671
-0.092873	-0.536662	0.838671
-0.153443	-0.522577	0.838671
-0.212012	-0.50168	0.838671
-0.267817	-0.474242	0.838671
-0.320131	-0.440622	0.838671
-0.368271	-0.401258	0.838671
-0.411611	-0.356663	0.838671
-0.449584	-0.307418	0.838671
-0.481697	-0.254165	0.838671
-0.50753	-0.197599	0.838671
-0.526746	-0.138457	0.838671
-0.539095	-0.07751	0.838671
-0.544417	-0.015553	0.838671
-0.542641	0.046607	0.838671
-0.533791	0.10816	0.838671
-0.517983	0.168303	0.838671
-0.495421	0.226251	0.838671
-0.466401	0.28125	0.838671
-0.431301	0.332583	0.838671
-0.390578	0.379579	0.838671
-0.344763	0.421628	0.838671
-0.294454	0.45818	0.838671
-0.240306	0.488758	0.838671
-0.183026	0.512965	0.838671
-0.123359	0.530485	0.838671
-0.062084	0.541089	0.838671
0	0.587785	0.809017
0.06144	0.584565	0.809017
0.122207	0.574941	0.809017
0.181636	0.559017	0.809017
0.239074	0.536969	0.809017
0.293893	0.509037	0.809017
0.345492	0.475528	0.809017
0.393305	0.43681	0.809017
0.43681	0.393305	0.809017
0.475528	0.345492	0.809017
0.509037	0.293893	0.809017
0.536969	0.239074	0.809017
0.559017	0.181636	0.809017
0.574941	0.122207	0.809017
0.584565	0.06144	0.809017
0.587785	0	0.809017
0.584565	-0.06144	0.809017
0.574941	-0.122207	0.809017
0.559017	-0.181636	0.809017
0.536969	-0.239074	0.809017
0.509037	-0.293893	0.809017
0.475528	-0.345492	0.809017
0.43681	-0.393305	0.809017
0.393305	-0.43681	0.809017
0.345492	-0.475528	0.809017
0.293893	-0.509037	0.809017
0.239074	-0.536969	0.809017
0.181636	-0.559017	0.809017
0.122207	-0.574941	0.809017
0.06144	-0.584565	0.809017
0	-0.587785	0.809017
-0.06144	-0.584565	0.809017
-0.122207	-0.574941	0.809017
-0.181636	-0.559017	0.809017
-0.239074	-0.536969	0.809017
-0.293893	-0.509037	0.809017
-0.345492	-0.475528	0.809017
-0.393305	-0.43681	0.809017
-0.43681	-0.393305	0.809017
-0.475528	-0.345492	0.809017
-0.509037	-0.293893	0.809017
-0.536969	-0.239074	0.809017
-0.559017	-0.181636	0.809017
-0.574941	-0.122207	0.809017
-0.584565	-0.06144	0.809017
-0.587785	0	0.809017
-0.584565	0.06144	0.809017
-0.574941	0.122207	0.809017
-0.559017	0.181636	0.809017
-0.536969	0.239074	0.809017
-0.509037	0.293893	0.809017
-0.475528	0.345492	0.809017
-0.43681	0.393305	0.809017
-0.393305	0.43681	0.809017
-0.345492	0.475528	0.809017
-0.293893	0.509037	0.809017
-0.239074	0.536969	0.809017
-0.181636	0.559017	0.809017
-0.122207	0.574941	0.809017
-0.06144	0.584565	0.809017
0	0.62932	0.777146
0.060738	0.626382	0.777146
0.120909	0.617596	0.777146
0.179951	0.603044	0.777146
0.237313	0.582861	0.777146
0.29246	0.557236	0.777146
0.344875	0.526408	0.777146
0.394071	0.490665	0.777146
0.439587	0.450341	0.777146
0.480999	0.405812	0.777146
0.517921	0.357495	0.777146
0.550006	0.305839	0.777146
0.576956	0.251328	0.777146
0.598519	0.194471	0.777146
0.614494	0.135797	0.777146
0.624732	0.075856	0.777146
0.629137	0.015207	0.777146
0.627667	-0.045585	0.777146
0.620338	-0.105951	0.777146
0.607216	-0.165327	0.777146
0.588425	-0.22316	0.777146
0.56414	-0.278909	0.777146
0.534587	-0.332055	0.777146
0.500044	-0.3821	0.777146
0.460832	-0.428577	0.777146
0.417317	-0.471053	0.777146
0.369905	-0.509131	0.777146
0.31904	-0.542455	0.777146
0.265196	-0.570715	0.777146
0.208876	-0.593645	0.777146
0.150606	-0.611033	0.777146
0.09093	-0.622717	0.777146
0.030405	-0.628585	0.777146
-0.030405	-0.628585	0.777146
-0.09093	-0.622717	0.777146
-0.150606	-0.611033	0.777146
-0.208876	-0.593645	0.777146
-0.265196	-0.570715	0.777146
-0.31904	-0.542455	0.777146
-0.369905	-0.509131	0.777146
-0.417317	-0.471053	0.777146
-0.460832	-0.428577	0.777146
-0.500044	-0.3821	0.777146
-0.534587	-0.332055	0.777146
-0.56414	-0.278909	0.777146
-0.588425	-0.22316	0.777146
-0.607216	-0.165327	0.777146
-0.620338	-0.105951	0.777146
-0.627667	-0.045585	0.777146
-0.629137	0.015207	0.777146
-0.624732	0.075856	0.777146
-0.614494	0.135797	0.777146
-0.598519	0.194471	0.777146
-0.576956	0.251328	0.777146
-0.550006	0.305839	0.777146
-0.517921	0.357495	0.777146
-0.480999	0.405812	0.777146
-0.439587	0.450341	0.777146
-0.394071	0.490665	0.777146
-0.344875	0.526408	0.777146
-0.29246	0.557236	0.777146
-0.237313	0.582861	0.777146
-0.179951	0.603044	0.777146
-0.120909	0.617596	0.777146
-0.060738	0.626382	0.777146
0	0.669131	0.743145
0.05998	0.666437	0.743145
0.119478	0.658377	0.743145
0.178013	0.645017	0.743145
0.235116	0.626463	0.743145
0.290325	0.602866	0.743145
0.343197	0.574414	0.743145
0.393305	0.541338	0.743145
0.440247	0.503903	0.743145
0.483644	0.462411	0.743145
0.523147	0.417196	0.743145
0.558439	0.368622	0.743145
0.589233	0.31708	0.743145
0.615284	0.262985	0.743145
0.636381	0.206773	0.743145
0.652354	0.148896	0.743145
0.663075	0.08982	0.743145
0.668457	0.03002	0.743145
0.668457	-0.03002	0.743145
0.663075	-0.08982	0.743145
0.652354	-0.148896	0.743145
0.636381	-0.206773	0.743145
0.615284	-0.262985	0.743145
0.589233	-0.31708	0.743145
0.558439	-0.368622	0.743145
0.523147	-0.417196	0.743145
0.483644	-0.462411	0.743145
0.440247	-0.503903	0.743145
0.393305	-0.541338	0.743145
0.343197	-0.574414	0.743145
0.290325	-0.602866	0.743145
0.235116	-0.626463	0.743145
0.178013	-0.645017	0.743145
0.119478	-0.658377	0.743145
0.05998	-0.666437	0.743145
0	-0.669131	0.743145
-0.05998	-0.666437	0.743145
-0.119478	-0.658377	0.743145
-0.178013	-0.645017	0.743145
-0.235116	-0.626463	0.743145
-0.290325	-0.602866	0.743145
-0.343197	-0.574414	0.743145
-0.393305	-0.541338	0.743145
-0.440247	-0.503903	0.743145
-0.483644	-0.462411	0.743145
-0.523147	-0.417196	0.743145
-0.558439	-0.368622	0.743145
-0.589233	-0.31708	0.743145
-0.615284	-0.262985	0.743145
-0.636381	-0.206773	0.743145
-0.652354	-0.148896	0.743145
-0.663075	-0.08982	0.743145
-0.668457	-0.03002	0.743145
-0.668457	0.03002	0.743145
-0.663075	0.08982	0.743145
-0.652354	0.148896	0.743145
-0.636381	0.206773	0.743145
-0.615284	0.262985	0.743145
-0.589233	0.31708	0.743145
-0.558439	0.368622	0.743145
-0.523147	0.417196	0.743145
-0.483644	0.462411	0.743145
-0.440247	0.503903	0.743145
-0.393305	0.541338	0.743145
-0.343197	0.574414	0.743145
-0.290325	0.602866	0.743145
-0.235116	0.626463	0.743145
-0.178013	0.645017	0.743145
-0.119478	0.658377	0.743145
-0.05998	0.666437	0.743145
0	0.707107	0.707107
0.059169	0.704627	0.707107
0.117923	0.697204	0.707107
0.17585	0.684892	0.707107
0.232544	0.667775	0.707107
0.287606	0.645974	0.707107
0.340651	0.619642	0.707107
0.391307	0.588964	0.707107
0.439218	0.554155	0.707107
0.484048	0.515459	0.707107
0.525483	0.473147	0.707107
0.563232	0.427516	0.707107
0.59703	0.378887	0.707107
0.626641	0.3276	0.707107
0.651856	0.274015	0.707107
0.672499	0.218508	0.707107
0.688424	0.161468	0.707107
0.699521	0.103296	0.707107
0.705711	0.0444	0.707107
0.706952	-0.014809	0.707107
0.703233	-0.073913	0.707107
0.694582	-0.132499	0.707107
0.681059	-0.190155	0.707107
0.662758	-0.246478	0.707107
0.639809	-0.301071	0.707107
0.612372	-0.353553	0.707107
0.58064	-0.403555	0.707107
0.544835	-0.450727	0.707107
0.505208	-0.494737	0.707107
0.462038	-0.535276	0.707107
0.415627	-0.572061	0.707107
0.3663	-0.604834	0.707107
0.314405	-0.633364	0.707107
0.260303	-0.657451	0.707107
0.204376	-0.676927	0.707107
0.147016	-0.691655	0.707107
0.088624	-0.701531	0.707107
0.029611	-0.706487	0.707107
-0.029611	-0.706487	0.707107
-0.088624	-0.701531	0.707107
-0.147016	-0.691655	0.707107
-0.204376	-0.676927	0.707107
-0.260303	-0.657451	0.707107
-0.314405	-0.633364	0.707107
-0.3663	-0.604834	0.707107
-0.415627	-0.572061	0.707107
-0.462038	-0.535276	0.707107
-0.505208	-0.494737	0.707107
-0.544835	-0.450727	0.707107
-0.58064	-0.403555	0.707107
-0.612372	-0.353553	0.707107
-0.639809	-0.301071	0.707107
-0.662758	-0.246478	0.707107
-0.681059	-0.190155	0.707107
-0.694582	-0.132499	0.707107
-0.703233	-0.073913	0.707107
-0.706952	-0.014809	0.707107
-0.705711	0.0444	0.707107
-0.699521	0.103296	0.707107
-0.688424	0.161468	0.707107
-0.672499	0.218508	0.707107
-0.651856	0.274015	0.707107
-0.626641	0.3276	0.707107
-0.59703	0.378887	0.707107
-0.563232	0.427516	0.707107
-0.525483	0.473147	0.707107
-0.484048	0.515459	0.707107
-0.439218	0.554155	0.707107
-0.391307	0.588964	0.707107
-0.340651	0.619642	0.707107
-0.287606	0.645974	0.707107
-0.232544	0.667775	0.707107
-0.17585	0.684892	0.707107
-0.117923	0.697204	0.707107
-0.059169	0.704627	0.707107
0	0.743145	0.669131
0.058306	0.740854	0.669131
0.116253	0.733995	0.669131
0.173484	0.722612	0.669131
0.229644	0.706773	0.669131
0.284389	0.686576	0.669131
0.337381	0.662147	0.669131
0.388292	0.633635	0.669131
0.43681	0.601217	0.669131
0.482634	0.565092	0.669131
0.525483	0.525483	0.669131
0.565092	0.482634	0.669131
0.601217	0.43681	0.669131
0.633635	0.388292	0.669131
0.662147	0.337381	0.669131
0.686576	0.284389	0.669131
0.706773	0.229644	0.669131
0.722612	0.173484	0.669131
0.733995	0.116253	0.669131
0.740854	0.058306	0.669131
0.743145	0	0.669131
0.740854	-0.058306	0.669131
0.733995	-0.116253	0.669131
0.722612	-0.173484	0.669131
0.706773	-0.229644	0.669131
0.686576	-0.284389	0.669131
0.662147	-0.337381	0.669131
0.633635	-0.388292	0.669131
0.601217	-0.43681	0.669131
0.565092	-0.482634	0.669131
0.525483	-0.525483	0.669131
0.482634	-0.565092	0.669131
0.43681	-0.601217	0.669131
0.388292	-0.633635	0.669131
0.337381	-0.662147	0.669131
0.284389	-0.686576	0.669131
0.229644	-0.706773	0.669131
0.173484	-0.722612	0.669131
0.116253	-0.733995	0.669131
0.058306	-0.740854	0.669131
0	-0.743145	0.669131
-0.058306	-0.740854	0.669131
-0.116253	-0.733995	0.669131
-0.173484	-0.722612	0.669131
-0.229644	-0.706773	0.669131
-0.284389	-0.686576	0.669131
-0.337381	-0.662147	0.669131
-0.388292	-0.633635	0.669131
-0.43681	-0.601217	0.669131
-0.482634	-0.565092	0.669131
-0.525483	-0.525483	0.669131
-0.565092	-0.482634	0.669131
-0.601217	-0.43681	0.669131
-0.633635	-0.388292	0.669131
-0.662147	-0.337381	0.669131
-0.686576	-0.284389	0.669131
-0.706773	-0.229644	0.669131
-0.722612	-0.173484	0.669131
-0.733995	-0.116253	0.669131
-0.740854	-0.058306	0.669131
-0.743145	0	0.669131
-0.740854	0.058306	0.669131
-0.733995	0.116253	0.669131
-0.722612	0.173484	0.669131
-0.706773	0.229644	0.669131
-0.686576	0.284389	0.669131
-0.662147	0.337381	0.669131
-0.633635	0.388292	0.669131
-0.601217	0.43681	0.669131
-0.565092	0.482634	0.669131
-0.525483	0.525483	0.669131
-0.482634	0.565092	0.669131
-0.43681	0.601217	0.669131
-0.388292	0.633635	0.669131
-0.337381	0.662147	0.669131
-0.284389	0.686576	0.669131
-0.229644	0.706773	0.669131
-0.173484	0.722612	0.669131
-0.116253	0.733995	0.669131
-0.058306	0.740854	0.669131
0	0.777146	0.62932
0.057394	0.775024	0.62932
0.114475	0.768669	0.62932
0.17093	0.758115	0.62932
0.226452	0.743421	0.62932
0.280738	0.724667	0.62932
0.333489	0.701955	0.62932
0.38442	0.675409	0.62932
0.433251	0.645174	0.62932
0.479715	0.611416	0.62932
0.52356	0.574318	0.62932
0.564545	0.534083	0.62932
0.602447	0.490932	0.62932
0.637058	0.445099	0.62932
0.66819	0.396835	0.62932
0.695673	0.346404	0.62932
0.719356	0.294081	0.62932
0.73911	0.240151	0.62932
0.754827	0.18491	0.62932
0.766422	0.12866	0.62932
0.773831	0.071706	0.62932
0.777013	0.014361	0.62932
0.775952	-0.043063	0.62932
0.770653	-0.100251	0.62932
0.761144	-0.156892	0.62932
0.747479	-0.212676	0.62932
0.729731	-0.267299	0.62932
0.707998	-0.320461	0.62932
0.682397	-0.371873	0.62932
0.65307	-0.421255	0.62932
0.620176	-0.468335	0.62932
0.583895	-0.512858	0.62932
0.544424	-0.554579	0.62932
0.50198	-0.593272	0.62932
0.456795	-0.628724	0.62932
0.409115	-0.660743	0.62932
0.3592	-0.689153	0.62932
0.307323	-0.713798	0.62932
0.253768	-0.734546	0.62932
0.198827	-0.751281	0.62932
0.1428	-0.763914	0.62932
0.085993	-0.772374	0.62932
0.028717	-0.776615	0.62932
-0.028717	-0.776615	0.62932
-0.085993	-0.772374	0.62932
-0.1428	-0.763914	0.62932
-0.198827	-0.751281	0.62932
-0.253768	-0.734546	0.62932
-0.307323	-0.713798	0.62932
-0.3592	-0.689153	0.62932
-0.409115	-0.660743	0.62932
-0.456795	-0.628724	0.62932
-0.50198	-0.593272	0.62932
-0.544424	-0.554579	0.62932
-0.583895	-0.512858	0.62932
-0.620176	-0.468335	0.62932
-0.65307	-0.421255	0.62932
-0.682397	-0.371873	0.62932
-0.707998	-0.320461	0.62932
-0.729731	-0.267299	0.62932
-0.747479	-0.212676	0.62932
-0.761144	-0.156892	0.62932
-0.770653	-0.100251	0.62932
-0.775952	-0.043063	0.62932
-0.777013	0.014361	0.62932
-0.773831	0.071706	0.62932
-0.766422	0.12866	0.62932
-0.754827	0.18491	0.62932
-0.73911	0.240151	0.62932
-0.719356	0.294081	0.62932
-0.695673	0.346404	0.62932
-0.66819	0.396835	0.62932
-0.637058	0.445099	0.62932
-0.602447	0.490932	0.62932
-0.564545	0.534083	0.62932
-0.52356	0.574318	0.62932
-0.479715	0.611416	0.62932
-0.433251	0.645174	0.62932
-0.38442	0.675409	0.62932
-0.333489	0.701955	0.62932
-0.280738	0.724667	0.62932
-0.226452	0.743421	0.62932
-0.17093	0.758115	0.62932
-0.114475	0.768669	0.62932
-0.057394	0.775024	0.62932
0	0.809017	0.587785
0.056434	0.807046	0.587785
0.112593	0.801144	0.587785
0.168204	0.791338	0.587785
0.222995	0.777677	0.587785
0.2767	0.760227	0.587785
0.329057	0.739074	0.587785
0.37981	0.71432	0.587785
0.428714	0.686085	0.587785
0.475528	0.654508	0.587785
0.520026	0.619743	0.587785
0.56199	0.581958	0.587785
0.601217	0.541338	0.587785
0.637514	0.498081	0.587785
0.670705	0.452397	0.587785
0.700629	0.404508	0.587785
0.72714	0.35465	0.587785
0.750107	0.303063	0.587785
0.769421	0.25	0.587785
0.784986	0.195719	0.587785
0.796726	0.140484	0.587785
0.804585	0.084565	0.587785
0.808524	0.028234	0.587785
0.808524	-0.028234	0.587785
0.804585	-0.084565	0.587785
0.796726	-0.140484	0.587785
0.784986	-0.195719	0.587785
0.769421	-0.25	0.587785
0.750107	-0.303063	0.587785
0.72714	-0.35465	0.587785
0.700629	-0.404508	0.587785
0.670705	-0.452397	0.587785
0.637514	-0.498081	0.587785
0.601217	-0.541338	0.587785
0.56199	-0.581958	0.587785
0.520026	-0.619743	0.587785
0.475528	-0.654508	0.587785
0.428714	-0.686085	0.587785
0.37981	-0.71432	0.587785
0.329057	-0.739074	0.587785
0.2767	-0.760227	0.587785
0.222995	-0.777677	0.587785
0.168204	-0.791338	0.587785
0.112593	-0.801144	0.587785
0.056434	-0.807046	0.587785
0	-0.809017	0.587785
-0.056434	-0.807046	0.587785
-0.112593	-0.801144	0.587785
-0.168204	-0.791338	0.587785
-0.222995	-0.777677	0.587785
-0.2767	-0.760227	0.587785
-0.329057	-0.739074	0.587785
-0.37981	-0.71432	0.587785
-0.428714	-0.686085	0.587785
-0.475528	-0.654508	0.587785
-0.520026	-0.619743	0.587785
-0.56199	-0.581958	0.587785
-0.601217	-0.541338	0.587785
-0.637514	-0.498081	0.587785
-0.670705	-0.452397	0.587785
-0.700629	-0.404508	0.587785
-0.72714	-0.35465	0.587785
-0.750107	-0.303063	0.587785
-0.769421	-0.25	0.587785
-0.784986	-0.195719	0.587785
-0.796726	-0.140484	0.587785
-0.804585	-0.084565	0.587785
-0.808524	-0.028234	0.587785
-0.808524	0.028234	0.587785
-0.804585	0.084565	0.587785
-0.796726	0.140484	0.587785
-0.784986	0.195719	0.587785
-0.769421	0.25	0.587785
-0.750107	0.303063	0.587785
-0.72714	0.35465	0.587785
-0.700629	0.404508	0.587785
-0.670705	0.452397	0.587785
-0.637514	0.498081	0.587785
-0.601217	0.541338	0.587785
-0.56199	0.581958	0.587785
-0.520026	0.619743	0.587785
-0.475528	0.654508	0.587785
-0.428714	0.686085	0.587785
-0.37981	0.71432	0.587785
-0.329057	0.739074	0.587785
-0.2767	0.760227	0.587785
-0.222995	0.777677	0.587785
-0.168204	0.791338	0.587785
-0.112593	0.801144	0.587785
-0.056434	0.807046	0.587785
0	0.838671	0.544639
0.055428	0.836837	0.544639
0.110614	0.831344	0.544639
0.165316	0.822216	0.544639
0.219296	0.809492	0.544639
0.272316	0.793229	0.544639
0.324145	0.773497	0.544639
0.374558	0.750383	0.544639
0.423332	0.723988	0.544639
0.470255	0.694427	0.544639
0.515122	0.661829	0.544639
0.557737	0.626337	0.544639
0.597912	0.588107	0.544639
0.635473	0.547304	0.544639
0.670255	0.504109	0.544639
0.702107	0.458709	0.544639
0.730888	0.411304	0.544639
0.756473	0.3621	0.544639
0.778751	0.311312	0.544639
0.797623	0.259163	0.544639
0.813007	0.205881	0.544639
0.824837	0.151699	0.544639
0.833059	0.096854	0.544639
0.837639	0.041584	0.544639
0.838556	-0.013867	0.544639
0.835806	-0.069257	0.544639
0.829401	-0.124344	0.544639
0.81937	-0.178888	0.544639
0.805756	-0.23265	0.544639
0.788618	-0.285394	0.544639
0.768032	-0.33689	0.544639
0.744088	-0.386913	0.544639
0.716889	-0.435245	0.544639
0.686557	-0.481673	0.544639
0.653221	-0.525994	0.544639
0.61703	-0.568016	0.544639
0.57814	-0.607554	0.544639
0.536723	-0.644435	0.544639
0.492958	-0.678499	0.544639
0.447038	-0.709595	0.544639
0.399163	-0.737589	0.544639
0.349543	-0.762357	0.544639
0.298394	-0.783792	0.544639
0.24594	-0.801799	0.544639
0.192411	-0.8163	0.544639
0.138041	-0.827232	0.544639
0.083067	-0.834547	0.544639
0.027729	-0.838212	0.544639
-0.027729	-0.838212	0.544639
-0.083067	-0.834547	0.544639
-0.138041	-0.827232	0.544639
-0.192411	-0.8163	0.544639
-0.24594	-0.801799	0.544639
-0.298394	-0.783792	0.544639
-0.349543	-0.762357	0.544639
-0.399163	-0.737589	0.544639
-0.447038	-0.709595	0.544639
-0.492958	-0.678499	0.544639
-0.536723	-0.644435	0.544639
-0.57814	-0.607554	0.544639
-0.61703	-0.568016	0.544639
-0.653221	-0.525994	0.544639
-0.686557	-0.481673	0.544639
-0.716889	-0.435245	0.544639
-0.744088	-0.386913	0.544639
-0.768032	-0.33689	0.544639
-0.788618	-0.285394	0.544639
-0.805756	-0.23265	0.544639
-0.81937	-0.178888	0.544639
-0.829401	-0.124344	0.544639
-0.835806	-0.069257	0.544639
-0.838556	-0.013867	0.544639
-0.837639	0.041584	0.544639
-0.833059	0.096854	0.544639
-0.824837	0.151699	0.544639
-0.813007	0.205881	0.544639
-0.797623	0.259163	0.544639
-0.778751	0.311312	0.544639
-0.756473	0.3621	0.544639
-0.730888	0.411304	0.544639
-0.702107	0.458709	0.544639
-0.670255	0.504109	0.544639
-0.635473	0.547304	0.544639
-0.597912	0.588107	0.544639
-0.557737	0.626337	0.544639
-0.515122	0.661829	0.544639
-0.470255	0.694427	0.544639
-0.423332	0.723988	0.544639
-0.374558	0.750383	0.544639
-0.324145	0.773497	0.544639
-0.272316	0.793229	0.544639
-0.219296	0.809492	0.544639
-0.165316	0.822216	0.544639
-0.110614	0.831344	0.544639
-0.055428	0.836837	0.544639
0	0.866025	0.5
0.054378	0.864317	0.5
0.108542	0.859197	0.5
0.162277	0.850686	0.5
0.215372	0.838818	0.5
0.267617	0.823639	0.5
0.318805	0.80521	0.5
0.368736	0.783603	0.5
0.417211	0.758904	0.5
0.46404	0.731209	0.5
0.509037	0.700629	0.5
0.552025	0.667284	0.5
0.592835	0.631305	0.5
0.631305	0.592835	0.5
0.667284	0.552025	0.5
0.700629	0.509037	0.5
0.731209	0.46404	0.5
0.758904	0.417211	0.5
0.783603	0.368736	0.5
0.80521	0.318805	0.5
0.823639	0.267617	0.5
0.838818	0.215372	0.5
0.850686	0.162277	0.5
0.859197	0.108542	0.5
0.864317	0.054378	0.5
0.866025	0	0.5
0.864317	-0.054378	0.5
0.859197	-0.108542	0.5
0.850686	-0.162277	0.5
0.838818	-0.215372	0.5
0.823639	-0.267617	0.5
0.80521	-0.318805	0.5
0.783603	-0.368736	0.5
0.758904	-0.417211	0.5
0.731209	-0.46404	0.5
0.700629	-0.509037	0.5
0.667284	-0.552025	0.5
0.631305	-0.592835	0.5
0.592835	-0.631305	0.5
0.552025	-0.667284	0.5
0.509037	-0.700629	0.5
0.46404	-0.731209	0.5
0.417211	-0.758904	0.5
0.368736	-0.783603	0.5
0.318805	-0.80521	0.5
0.267617	-0.823639	0.5
0.215372	-0.838818	0.5
0.162277	-0.850686	0.5
0.108542	-0.859197	0.5
0.054378	-0.864317	0.5
0	-0.866025	0.5
-0.054378	-0.864317	0.5
-0.108542	-0.859197	0.5
-0.162277	-0.850686	0.5
-0.215372	-0.838818	0.5
-0.267617	-0.823639	0.5
-0.318805	-0.80521	0.5
-0.368736	-0.783603	0.5
-0.417211	-0.758904	0.5
-0.46404	-0.731209	0.5
-0.509037	-0.700629	0.5
-0.552025	-0.667284	0.5
-0.592835	-0.631305	0.5
-0.631305	-0.592835	0.5
-0.667284	-0.552025	0.5
-0.700629	-0.509037	0.5
-0.731209	-0.46404	0.5
-0.758904	-0.417211	0.5
-0.783603	-0.368736	0.5
-0.80521	-0.318805	0.5
-0.823639	-0.267617	0.5
-0.838818	-0.215372	0.5
-0.850686	-0.162277	0.5
-0.859197	-0.108542	0.5
-0.864317	-0.054378	0.5
-0.866025	0	0.5
-0.864317	0.054378	0.5
-0.859197	0.108542	0.5
-0.850686	0.162277	0.5
-0.838818	0.215372	0.5
-0.823639	0.267617	0.5
-0.80521	0.318805	0.5
-0.783603	0.368736	0.5
-0.758904	0.417211	0.5
-0.731209	0.46404	0.5
-0.700629	0.509037	0.5
-0.667284	0.552025	0.5
-0.631305	0.592835	0.5
-0.592835	0.631305	0.5
-0.552025	0.667284	0.5
-0.509037	0.700629	0.5
-0.46404	0.731209	0.5
-0.417211	0.758904	0.5
-0.368736	0.783603	0.5
-0.318805	0.80521	0.5
-0.267617	0.823639	0.5
-0.215372	0.838818	0.5
-0.162277	0.850686	0.5
-0.108542	0.859197	0.5
-0.054378	0.864317	0.5
0.027987	0.890567	0.453991
0.083851	0.887052	0.453991
0.139384	0.880037	0.453991
0.194367	0.869548	0.453991
0.248583	0.855628	0.453991
0.301818	0.838331	0.453991
0.353861	0.817725	0.453991
0.404508	0.793893	0.453991
0.453559	0.766927	0.453991
0.50082	0.736934	0.453991
0.546104	0.704033	0.453991
0.589233	0.668354	0.453991
0.630037	0.630037	0.453991
0.668354	0.589233	0.453991
0.704033	0.546104	0.453991
0.736934	0.50082	0.453991
0.766927	0.453559	0.453991
0.793893	0.404508	0.453991
0.817725	0.353861	0.453991
0.838331	0.301818	0.453991
0.855628	0.248583	0.453991
0.869548	0.194367	0.453991
0.880037	0.139384	0.453991
0.887052	0.083851	0.453991
0.890567	0.027987	0.453991
0.890567	-0.027987	0.453991
0.887052	-0.083851	0.453991
0.880037	-0.139384	0.453991
0.869548	-0.194367	0.453991
0.855628	-0.248583	0.453991
0.838331	-0.301818	0.453991
0.817725	-0.353861	0.453991
0.793893	-0.404508	0.453991
0.766927	-0.453559	0.453991
0.736934	-0.50082	0.453991
0.704033	-0.546104	0.453991
0.668354	-0.589233	0.453991
0.630037	-0.630037	0.453991
0.589233	-0.668354	0.453991
0.546104	-0.704033	0.453991
0.50082	-0.736934	0.453991
0.453559	-0.766927	0.453991
0.404508	-0.793893	0.453991
0.353861	-0.817725	0.453991
0.301818	-0.838331	0.453991
0.248583	-0.855628	0.453991
0.194367	-0.869548	0.453991
0.139384	-0.880037	0.453991
0.083851	-0.887052	0.453991
0.027987	-0.890567	0.453991
-0.027987	-0.890567	0.453991
-0.083851	-0.887052	0.453991
-0.139384	-0.880037	0.453991
-0.194367	-0.869548	0.453991
-0.248583	-0.855628	0.453991
-0.301818	-0.838331	0.453991
-0.353861	-0.817725	0.453991
-0.404508	-0.793893	0.453991
-0.453559	-0.766927	0.453991
-0.50082	-0.736934	0.453991
-0.546104	-0.704033	0.453991
-0.589233	-0.668354	0.453991
-0.630037	-0.630037	0.453991
-0.668354	-0.589233	0.453991
-0.704033	-0.546104	0.453991
-0.736934	-0.50082	0.453991
-0.766927	-0.453559	0.453991
-0.793893	-0.404508	0.453991
-0.817725	-0.353861	0.453991
-0.838331	-0.301818	0.453991
-0.855628	-0.248583	0.453991
-0.869548	-0.194367	0.453991
-0.880037	-0.139384	0.453991
-0.887052	-0.083851	0.453991
-0.890567	-0.027987	0.453991
-0.890567	0.027987	0.453991
-0.887052	0.083851	0.453991
-0.880037	0.139384	0.453991
-0.869548	0.194367	0.453991
-0.855628	0.248583	0.453991
-0.838331	0.301818	0.453991
-0.817725	0.353861	0.453991
-0.793893	0.404508	0.453991
-0.766927	0.453559	0.453991
-0.736934	0.50082	0.453991
-0.704033	0.546104	0.453991
-0.668354	0.589233	0.453991
-0.630037	0.630037	0.453991
-0.589233	0.668354	0.453991
-0.546104	0.704033	0.453991
-0.50082	0.736934	0.453991
-0.453559	0.766927	0.453991
-0.404508	0.793893	0.453991
-0.353861	0.817725	0.453991
-0.301818	0.838331	0.453991
-0.248583	0.855628	0.453991
-0.194367	0.869548	0.453991
-0.139384	0.880037	0.453991
-0.083851	0.887052	0.453991
-0.027987	0.890567	0.453991
0.057362	0.911743	0.406737
0.114498	0.906342	0.406737
0.171181	0.897364	0.406737
0.22719	0.884845	0.406737
0.282301	0.868833	0.406737
0.336299	0.849393	0.406737
0.388969	0.826601	0.406737
0.440104	0.800546	0.406737
0.489502	0.771332	0.406737
0.536969	0.739074	0.406737
0.582316	0.703899	0.406737
0.625365	0.665946	0.406737
0.665946	0.625365	0.406737
0.703899	0.582316	0.406737
0.739074	0.536969	0.406737
0.771332	0.489502	0.406737
0.800546	0.440104	0.406737
0.826601	0.388969	0.406737
0.849393	0.336299	0.406737
0.868833	0.282301	0.406737
0.884845	0.22719	0.406737
0.897364	0.171181	0.406737
0.906342	0.114498	0.406737
0.911743	0.057362	0.406737
0.913545	0	0.406737
0.911743	-0.057362	0.406737
0.906342	-0.114498	0.406737
0.897364	-0.171181	0.406737
0.884845	-0.22719	0.406737
0.868833	-0.282301	0.406737
0.849393	-0.336299	0.406737
0.826601	-0.388969	0.406737
0.800546	-0.440104	0.406737
0.771332	-0.489502	0.406737
0.739074	-0.536969	0.406737
0.703899	-0.582316	0.406737
0.665946	-0.625365	0.406737
0.625365	-0.665946	0.406737
0.582316	-0.703899	0.406737
0.536969	-0.739074	0.406737
0.489502	-0.771332	0.406737
0.440104	-0.800546	0.406737
0.388969	-0.826601	0.406737
0.336299	-0.849393	0.406737
0.282301	-0.868833	0.406737
0.22719	-0.884845	0.406737
0.171181	-0.897364	0.406737
0.114498	-0.906342	0.406737
0.057362	-0.911743	0.406737
0	-0.913545	0.406737
-0.057362	-0.911743	0.406737
-0.114498	-0.906342	0.406737
-0.171181	-0.897364	0.406737
-0.22719	-0.884845	0.406737
-0.282301	-0.868833	0.406737
-0.336299	-0.849393	0.406737
-0.388969	-0.826601	0.406737
-0.440104	-0.800546	0.406737
-0.489502	-0.771332	0.406737
-0.536969	-0.739074	0.406737
-0.582316	-0.703899	0.406737
-0.625365	-0.665946	0.406737
-0.665946	-0.625365	0.406737
-0.703899	-0.582316	0.406737
-0.739074	-0.536969	0.406737
-0.771332	-0.489502	0.406737
-0.800546	-0.440104	0.406737
-0.826601	-0.388969	0.406737
-0.849393	-0.336299	0.406737
-0.868833	-0.282301	0.406737
-0.884845	-0.22719	0.406737
-0.897364	-0.171181	0.406737
-0.906342	-0.114498	0.406737
-0.911743	-0.057362	0.406737
-0.913545	0	0.406737
-0.911743	0.057362	0.406737
-0.906342	0.114498	0.406737
-0.897364	0.171181	0.406737
-0.884845	0.22719	0.406737
-0.868833	0.282301	0.406737
-0.849393	0.336299	0.406737
-0.826601	0.388969	0.406737
-0.800546	0.440104	0.406737
-0.771332	0.489502	0.406737
-0.739074	0.536969	0.406737
-0.703899	0.582316	0.406737
-0.665946	0.625365	0.406737
-0.625365	0.665946	0.406737
-0.582316	0.703899	0.406737
-0.536969	0.739074	0.406737
-0.489502	0.771332	0.406737
-0.440104	0.800546	0.406737
-0.388969	0.826601	0.406737
-0.336299	0.849393	0.406737
-0.282301	0.868833	0.406737
-0.22719	0.884845	0.406737
-0.171181	0.897364	0.406737
-0.114498	0.906342	0.406737
-0.057362	0.911743	0.406737
0	0.913545	0.406737
0.087858	0.929437	0.358368
0.146044	0.922087	0.358368
0.203654	0.911097	0.358368
0.260461	0.896511	0.358368
0.316239	0.878388	0.358368
0.370769	0.856798	0.358368
0.423837	0.831826	0.358368
0.475231	0.803572	0.358368
0.52475	0.772146	0.358368
0.572198	0.737673	0.358368
0.617388	0.700289	0.358368
0.660141	0.660141	0.358368
0.700289	0.617388	0.358368
0.737673	0.572198	0.358368
0.772146	0.52475	0.358368
0.803572	0.475231	0.358368
0.831826	0.423837	0.358368
0.856798	0.370769	0.358368
0.878388	0.316239	0.358368
0.896511	0.260461	0.358368
0.911097	0.203654	0.358368
0.922087	0.146044	0.358368
0.929437	0.087858	0.358368
0.93312	0.029324	0.358368
0.93312	-0.029324	0.358368
0.929437	-0.087858	0.358368
0.922087	-0.146044	0.358368
0.911097	-0.203654	0.358368
0.896511	-0.260461	0.358368
0.878388	-0.316239	0.358368
0.856798	-0.370769	0.358368
0.831826	-0.423837	0.358368
0.803572	-0.475231	0.358368
0.772146	-0.52475	0.358368
0.737673	-0.572198	0.358368
0.700289	-0.617388	0.358368
0.660141	-0.660141	0.358368
0.617388	-0.700289	0.358368
0.572198	-0.737673	0.358368
0.52475	-0.772146	0.358368
0.475231	-0.803572	0.358368
0.423837	-0.831826	0.358368
0.370769	-0.856798	0.358368
0.316239	-0.878388	0.358368
0.260461	-0.896511	0.358368
0.203654	-0.911097	0.358368
0.146044	-0.922087	0.358368
0.087858	-0.929437	0.358368
0.029324	-0.93312	0.358368
-0.029324	-0.93312	0.358368
-0.087858	-0.929437	0.358368
-0.146044	-0.922087	0.358368
-0.203654	-0.911097	0.358368
-0.260461	-0.896511	0.358368
-0.316239	-0.878388	0.358368
-0.370769	-0.856798	0.358368
-0.423837	-0.831826	0.358368
-0.475231	-0.803572	0.358368
-0.52475	-0.772146	0.358368
-0.572198	-0.737673	0.358368
-0.617388	-0.700289	0.358368
-0.660141	-0.660141	0.358368
-0.700289	-0.617388	0.358368
-0.737673	-0.572198	0.358368
-0.772146	-0.52475	0.358368
-0.803572	-0.475231	0.358368
-0.831826	-0.423837	0.358368
-0.856798	-0.370769	0.358368
-0.878388	-0.316239	0.358368
-0.896511	-0.260461	0.358368
-0.911097	-0.203654	0.358368
-0.922087	-0.146044	0.358368
-0.929437	-0.087858	0.358368
-0.93312	-0.029324	0.358368
-0.93312	0.029324	0.358368
-0.929437	0.087858	0.358368
-0.922087	0.146044	0.358368
-0.911097	0.203654	0.358368
-0.896511	0.260461	0.358368
-0.878388	0.316239	0.358368
-0.856798	0.370769	0.358368
-0.831826	0.423837	0.358368
-0.803572	0.475231	0.358368
-0.772146	0.52475	0.358368
-0.737673	0.572198	0.358368
-0.700289	0.617388	0.358368
-0.660141	0.660141	0.358368
-0.617388	0.700289	0.358368
-0.572198	0.737673	0.358368
-0.52475	0.772146	0.358368
-0.475231	0.803572	0.358368
-0.423837	0.831826	0.358368
-0.370769	0.856798	0.358368
-0.316239	0.878388	0.358368
-0.260461	0.896511	0.358368
-0.203654	0.911097	0.358368
-0.146044	0.922087	0.358368
-0.087858	0.929437	0.358368
-0.029324	0.93312	0.358368
0.029324	0.93312	0.358368
0.119199	0.943557	0.309017
0.17821	0.934211	0.309017
0.236518	0.921177	0.309017
0.293893	0.904508	0.309017
0.350107	0.88427	0.309017
0.40494	0.860542	0.309017
0.458175	0.833417	0.309017
0.509602	0.803004	0.309017
0.559017	0.769421	0.309017
0.606226	0.732802	0.309017
0.651043	0.69329	0.309017
0.69329	0.651043	0.309017
0.732802	0.606226	0.309017
0.769421	0.559017	0.309017
0.803004	0.509602	0.309017
0.833417	0.458175	0.309017
0.860542	0.40494	0.309017
0.88427	0.350107	0.309017
0.904508	0.293893	0.309017
0.921177	0.236518	0.309017
0.934211	0.17821	0.309017
0.943557	0.119199	0.309017
0.94918	0.059717	0.309017
0.951057	0	0.309017
0.94918	-0.059717	0.309017
0.943557	-0.119199	0.309017
0.934211	-0.17821	0.309017
0.921177	-0.236518	0.309017
0.904508	-0.293893	0.309017
0.88427	-0.350107	0.309017
0.860542	-0.40494	0.309017
0.833417	-0.458175	0.309017
0.803004	-0.509602	0.309017
0.769421	-0.559017	0.309017
0.732802	-0.606226	0.309017
0.69329	-0.651043	0.309017
0.651043	-0.69329	0.309017
0.606226	-0.732802	0.309017
0.559017	-0.769421	0.309017
0.509602	-0.803004	0.309017
0.458175	-0.833417	0.309017
0.40494	-0.860542	0.309017
0.350107	-0.88427	0.309017
0.293893	-0.904508	0.309017
0.236518	-0.921177	0.309017
0.17821	-0.934211	0.309017
0.119199	-0.943557	0.309017
0.059717	-0.94918	0.309017
0	-0.951057	0.309017
-0.059717	-0.94918	0.309017
-0.119199	-0.943557	0.309017
-0.17821	-0.934211	0.309017
-0.236518	-0.921177	0.309017
-0.293893	-0.904508	0.309017
-0.350107	-0.88427	0.309017
-0.40494	-0.860542	0.309017
-0.458175	-0.833417	0.309017
-0.509602	-0.803004	0.309017
-0.559017	-0.769421	0.309017
-0.606226	-0.732802	0.309017
-0.651043	-0.69329	0.309017
-0.69329	-0.651043	0.309017
-0.732802	-0.606226	0.309017
-0.769421	-0.559017	0.309017
-0.803004	-0.509602	0.309017
-0.833417	-0.458175	0.309017
-0.860542	-0.40494	0.309017
-0.88427	-0.350107	0.309017
-0.904508	-0.293893	0.309017
-0.921177	-0.236518	0.309017
-0.934211	-0.17821	0.309017
-0.943557	-0.119199	0.309017
-0.94918	-0.059717	0.309017
-0.951057	0	0.309017
-0.94918	0.059717	0.309017
-0.943557	0.119199	0.309017
-0.934211	0.17821	0.309017
-0.921177	0.236518	0.309017
-0.904508	0.293893	0.309017
-0.88427	0.350107	0.309017
-0.860542	0.40494	0.309017
-0.833417	0.458175	0.309017
-0.803004	0.509602	0.309017
-0.769421	0.559017	0.309017
-0.732802	0.606226	0.309017
-0.69329	0.651043	0.309017
-0.651043	0.69329	0.309017
-0.606226	0.732802	0.309017
-0.559017	0.769421	0.309017
-0.509602	0.803004	0.309017
-0.458175	0.833417	0.309017
-0.40494	0.860542	0.309017
-0.350107	0.88427	0.309017
-0.293893	0.904508	0.309017
-0.236518	0.921177	0.309017
-0.17821	0.934211	0.309017
-0.119199	0.943557	0.309017
-0.059717	0.94918	0.309017
0	0.951057	0.309017
0.059717	0.94918	0.309017
0.151104	0.954034	0.258819
0.21071	0.942663	0.258819
0.269485	0.927572	0.258819
0.327196	0.908821	0.258819
0.383615	0.886483	0.258819
0.438521	0.860646	0.258819
0.491696	0.831413	0.258819
0.542931	0.798898	0.258819
0.592023	0.763231	0.258819
0.638778	0.724552	0.258819
0.683013	0.683013	0.258819
0.724552	0.638778	0.258819
0.763231	0.592023	0.258819
0.798898	0.542931	0.258819
0.831413	0.491696	0.258819
0.860646	0.438521	0.258819
0.886483	0.383615	0.258819
0.908821	0.327196	0.258819
0.927572	0.269485	0.258819
0.942663	0.21071	0.258819
0.954034	0.151104	0.258819
0.961639	0.090902	0.258819
0.965449	0.03034	0.258819
0.965449	-0.03034	0.258819
0.961639	-0.090902	0.258819
0.954034	-0.151104	0.258819
0.942663	-0.21071	0.258819
0.927572	-0.269485	0.258819
0.908821	-0.327196	0.258819
0.886483	-0.383615	0.258819
0.860646	-0.438521	0.258819
0.831413	-0.491696	0.258819
0.798898	-0.542931	0.258819
0.763231	-0.592023	0.258819
0.724552	-0.638778	0.258819
0.683013	-0.683013	0.258819
0.638778	-0.724552	0.258819
0.592023	-0.763231	0.258819
0.542931	-0.798898	0.258819
0.491696	-0.831413	0.258819
0.438521	-0.860646	0.258819
0.383615	-0.886483	0.258819
0.327196	-0.908821	0.258819
0.269485	-0.927572	0.258819
0.21071	-0.942663	0.258819
0.151104	-0.954034	0.258819
0.090902	-0.961639	0.258819
0.03034	-0.965449	0.258819
-0.03034	-0.965449	0.258819
-0.090902	-0.961639	0.258819
-0.151104	-0.954034	0.258819
-0.21071	-0.942663	0.258819
-0.269485	-0.927572	0.258819
-0.327196	-0.908821	0.258819
-0.383615	-0.886483	0.258819
-0.438521	-0.860646	0.258819
-0.491696	-0.831413	0.258819
-0.542931	-0.798898	0.258819
-0.592023	-0.763231	0.258819
-0.638778	-0.724552	0.258819
-0.683013	-0.683013	0.258819
-0.724552	-0.638778	0.258819
-0.763231	-0.592023	0.258819
-0.798898	-0.542931	0.258819
-0.831413	-0.491696	0.258819
-0.860646	-0.438521	0.258819
-0.886483	-0.383615	0.258819
-0.908821	-0.327196	0.258819
-0.927572	-0.269485	0.258819
-0.942663	-0.21071	0.258819
-0.954034	-0.151104	0.258819
-0.961639	-0.090902	0.258819
-0.965449	-0.03034	0.258819
-0.965449	0.03034	0.258819
-0.961639	0.090902	0.258819
-0.954034	0.151104	0.258819
-0.942663	0.21071	0.258819
-0.927572	0.269485	0.258819
-0.908821	0.327196	0.258819
-0.886483	0.383615	0.258819
-0.860646	0.438521	0.258819
-0.831413	0.491696	0.258819
-0.798898	0.542931	0.258819
-0.763231	0.592023	0.258819
-0.724552	0.638778	0.258819
-0.683013	0.683013	0.258819
-0.638778	0.724552	0.258819
-0.592023	0.763231	0.258819
-0.542931	0.798898	0.258819
-0.491696	0.831413	0.258819
-0.438521	0.860646	0.258819
-0.383615	0.886483	0.258819
-0.327196	0.908821	0.258819
-0.269485	0.927572	0.258819
-0.21071	0.942663	0.258819
-0.151104	0.954034	0.258819
-0.090902	0.961639	0.258819
-0.03034	0.965449	0.258819
0.03034	0.965449	0.258819
0.090902	0.961639	0.258819
0.183287	0.960822	0.207912
0.243255	0.947417	0.207912
0.302264	0.930274	0.207912
0.36008	0.909459	0.207912
0.416475	0.885054	0.207912
0.471226	0.857157	0.207912
0.524118	0.825877	0.207912
0.574941	0.791338	0.207912
0.623495	0.753676	0.207912
0.669588	0.713039	0.207912
0.713039	0.669588	0.207912
0.753676	0.623495	0.207912
0.791338	0.574941	0.207912
0.825877	0.524118	0.207912
0.857157	0.471226	0.207912
0.885054	0.416475	0.207912
0.909459	0.36008	0.207912
0.930274	0.302264	0.207912
0.947417	0.243255	0.207912
0.960822	0.183287	0.207912
0.970435	0.122594	0.207912
0.976217	0.061418	0.207912
0.978148	0	0.207912
0.976217	-0.061418	0.207912
0.970435	-0.122594	0.207912
0.960822	-0.183287	0.207912
0.947417	-0.243255	0.207912
0.930274	-0.302264	0.207912
0.909459	-0.36008	0.207912
0.885054	-0.416475	0.207912
0.857157	-0.471226	0.207912
0.825877	-0.524118	0.207912
0.791338	-0.574941	0.207912
0.753676	-0.623495	0.207912
0.713039	-0.669588	0.207912
0.669588	-0.713039	0.207912
0.623495	-0.753676	0.207912
0.574941	-0.791338	0.207912
0.524118	-0.825877	0.207912
0.471226	-0.857157	0.207912
0.416475	-0.885054	0.207912
0.36008	-0.909459	0.207912
0.302264	-0.930274	0.207912
0.243255	-0.947417	0.207912
0.183287	-0.960822	0.207912
0.122594	-0.970435	0.207912
0.061418	-0.976217	0.207912
0	-0.978148	0.207912
-0.061418	-0.976217	0.207912
-0.122594	-0.970435	0.207912
-0.183287	-0.960822	0.207912
-0.243255	-0.947417	0.207912
-0.302264	-0.930274	0.207912
-0.36008	-0.909459	0.207912
-0.416475	-0.885054	0.207912
-0.471226	-0.857157	0.207912
-0.524118	-0.825877	0.207912
-0.574941	-0.791338	0.207912
-0.623495	-0.753676	0.207912
-0.669588	-0.713039	0.207912
-0.713039	-0.669588	0.207912
-0.753676	-0.623495	0.207912
-0.791338	-0.574941	0.207912
-0.825877	-0.524118	0.207912
-0.857157	-0.471226	0.207912
-0.885054	-0.416475	0.207912
-0.909459	-0.36008	0.207912
-0.930274	-0.302264	0.207912
-0.947417	-0.243255	0.207912
-0.960822	-0.183287	0.207912
-0.970435	-0.122594	0.207912
-0.976217	-0.061418	0.207912
-0.978148	0	0.207912
-0.976217	0.061418	0.207912
-0.970435	0.122594	0.207912
-0.960822	0.183287	0.207912
-0.947417	0.243255	0.207912
-0.930274	0.302264	0.207912
-0.909459	0.36008	0.207912
-0.885054	0.416475	0.207912
-0.857157	0.471226	0.207912
-0.825877	0.524118	0.207912
-0.791338	0.574941	0.207912
-0.753676	0.623495	0.207912
-0.713039	0.669588	0.207912
-0.669588	0.713039	0.207912
-0.623495	0.753676	0.207912
-0.574941	0.791338	0.207912
-0.524118	0.825877	0.207912
-0.471226	0.857157	0.207912
-0.416475	0.885054	0.207912
-0.36008	0.909459	0.207912
-0.302264	0.930274	0.207912
-0.243255	0.947417	0.207912
-0.183287	0.960822	0.207912
-0.122594	0.970435	0.207912
-0.061418	0.976217	0.207912
0	0.978148	0.207912
0.061418	0.976217	0.207912
0.122594	0.970435	0.207912
0.215458	0.963902	0.156434
0.275556	0.948471	0.156434
0.334567	0.929297	0.156434
0.392258	0.906456	0.156434
0.448401	0.880037	0.156434
0.502774	0.850145	0.156434
0.555163	0.816898	0.156434
0.605361	0.780427	0.156434
0.65317	0.740876	0.156434
0.698401	0.698401	0.156434
0.740876	0.65317	0.156434
0.780427	0.605361	0.156434
0.816898	0.555163	0.156434
0.850145	0.502774	0.156434
0.880037	0.448401	0.156434
0.906456	0.392258	0.156434
0.929297	0.334567	0.156434
0.948471	0.275556	0.156434
0.963902	0.215458	0.156434
0.975528	0.154508	0.156434
0.983305	0.09295	0.156434
0.987201	0.031024	0.156434
0.987201	-0.031024	0.156434
0.983305	-0.09295	0.156434
0.975528	-0.154508	0.156434
0.963902	-0.215458	0.156434
0.948471	-0.275556	0.156434
0.929297	-0.334567	0.156434
0.906456	-0.392258	0.156434
0.880037	-0.448401	0.156434
0.850145	-0.502774	0.156434
0.816898	-0.555163	0.156434
0.780427	-0.605361	0.156434
0.740876	-0.65317	0.156434
0.698401	-0.698401	0.156434
0.65317	-0.740876	0.156434
0.605361	-0.780427	0.156434
0.555163	-0.816898	0.156434
0.502774	-0.850145	0.156434
0.448401	-0.880037	0.156434
0.392258	-0.906456	0.156434
0.334567	-0.929297	0.156434
0.275556	-0.948471	0.156434
0.215458	-0.963902	0.156434
0.154508	-0.975528	0.156434
0.09295	-0.983305	0.156434
0.031024	-0.987201	0.156434
-0.031024	-0.987201	0.156434
-0.09295	-0.983305	0.156434
-0.154508	-0.975528	0.156434
-0.215458	-0.963902	0.156434
-0.275556	-0.948471	0.156434
-0.334567	-0.929297	0.156434
-0.392258	-0.906456	0.156434
-0.448401	-0.880037	0.156434
-0.502774	-0.850145	0.156434
-0.555163	-0.816898	0.156434
-0.605361	-0.780427	0.156434
-0.65317	-0.740876	0.156434
-0.698401	-0.698401	0.156434
-0.740876	-0.65317	0.156434
-0.780427	-0.605361	0.156434
-0.816898	-0.555163	0.156434
-0.850145	-0.502774	0.156434
-0.880037	-0.448401	0.156434
-0.906456	-0.392258	0.156434
-0.929297	-0.334567	0.156434
-0.948471	-0.275556	0.156434
-0.963902	-0.215458	0.156434
-0.975528	-0.154508	0.156434
-0.983305	-0.09295	0.156434
-0.987201	-0.031024	0.156434
-0.987201	0.031024	0.156434
-0.983305	0.09295	0.156434
-0.975528	0.154508	0.156434
-0.963902	0.215458	0.156434
-0.948471	0.275556	0.156434
-0.929297	0.334567	0.156434
-0.906456	0.392258	0.156434
-0.880037	0.448401	0.156434
-0.850145	0.502774	0.156434
-0.816898	0.555163	0.156434
-0.780427	0.605361	0.156434
-0.740876	0.65317	0.156434
-0.698401	0.698401	0.156434
-0.65317	0.740876	0.156434
-0.605361	0.780427	0.156434
-0.555163	0.816898	0.156434
-0.502774	0.850145	0.156434
-0.448401	0.880037	0.156434
-0.392258	0.906456	0.156434
-0.334567	0.929297	0.156434
-0.275556	0.948471	0.156434
-0.215458	0.963902	0.156434
-0.154508	0.975528	0.156434
-0.09295	0.983305	0.156434
-0.031024	0.987201	0.156434
0.031024	0.987201	0.156434
0.09295	0.983305	0.156434
0.154508	0.975528	0.156434
0.247328	0.963277	0.104528
0.307324	0.945847	0.104528
0.366108	0.924683	0.104528
0.423447	0.89987	0.104528
0.479115	0.871506	0.104528
0.532891	0.839703	0.104528
0.584565	0.804585	0.104528
0.633932	0.766292	0.104528
0.680797	0.724975	0.104528
0.724975	0.680797	0.104528
0.766292	0.633932	0.104528
0.804585	0.584565	0.104528
0.839703	0.532891	0.104528
0.871506	0.479115	0.104528
0.89987	0.423447	0.104528
0.924683	0.366108	0.104528
0.945847	0.307324	0.104528
0.963277	0.247328	0.104528
0.976906	0.186355	0.104528
0.98668	0.124647	0.104528
0.992559	0.062447	0.104528
0.994522	0	0.104528
0.992559	-0.062447	0.104528
0.98668	-0.124647	0.104528
0.976906	-0.186355	0.104528
0.963277	-0.247328	0.104528
0.945847	-0.307324	0.104528
0.924683	-0.366108	0.104528
0.89987	-0.423447	0.104528
0.871506	-0.479115	0.104528
0.839703	-0.532891	0.104528
0.804585	-0.584565	0.104528
0.766292	-0.633932	0.104528
0.724975	-0.680797	0.104528
0.680797	-0.724975	0.104528
0.633932	-0.766292	0.104528
0.584565	-0.804585	0.104528
0.532891	-0.839703	0.104528
0.479115	-0.871506	0.104528
0.423447	-0.89987	0.104528
0.366108	-0.924683	0.104528
0.307324	-0.945847	0.104528
0.247328	-0.963277	0.104528
0.186355	-0.976906	0.104528
0.124647	-0.98668	0.104528
0.062447	-0.992559	0.104528
0	-0.994522	0.104528
-0.062447	-0.992559	0.104528
-0.124647	-0.98668	0.104528
-0.186355	-0.976906	0.104528
-0.247328	-0.963277	0.104528
-0.307324	-0.945847	0.104528
-0.366108	-0.924683	0.104528
-0.423447	-0.89987	0.104528
-0.479115	-0.871506	0.104528
-0.532891	-0.839703	0.104528
-0.584565	-0.804585	0.104528
-0.633932	-0.766292	0.104528
-0.680797	-0.724975	0.104528
-0.724975	-0.680797	0.104528
-0.766292	-0.633932	0.104528
-0.804585	-0.584565	0.104528
-0.839703	-0.532891	0.104528
-0.871506	-0.479115	0.104528
-0.89987	-0.423447	0.104528
-0.924683	-0.366108	0.104528
-0.945847	-0.307324	0.104528
-0.963277	-0.247328	0.104528
-0.976906	-0.186355	0.104528
-0.98668	-0.124647	0.104528
-0.992559	-0.062447	0.104528
-0.994522	0	0.104528
-0.992559	0.062447	0.104528
-0.98668	0.124647	0.104528
-0.976906	0.186355	0.104528
-0.963277	0.247328	0.104528
-0.945847	0.307324	0.104528
-0.924683	0.366108	0.104528
-0.89987	0.423447	0.104528
-0.871506	0.479115	0.104528
-0.839703	0.532891	0.104528
-0.804585	0.584565	0.104528
-0.766292	0.633932	0.104528
-0.724975	0.680797	0.104528
-0.680797	0.724975	0.104528
-0.633932	0.766292	0.104528
-0.584565	0.804585	0.104528
-0.532891	0.839703	0.104528
-0.479115	0.871506	0.104528
-0.423447	0.89987	0.104528
-0.366108	0.924683	0.104528
-0.307324	0.945847	0.104528
-0.247328	0.963277	0.104528
-0.186355	0.976906	0.104528
-0.124647	0.98668	0.104528
-0.062447	0.992559	0.104528
0	0.994522	0.104528
0.062447	0.992559	0.104528
0.124647	0.98668	0.104528
0.186355	0.976906	0.104528
0.278609	0.958978	0.052336
0.338274	0.939591	0.052336
0.396604	0.916497	0.052336
0.453368	0.889785	0.052336
0.508344	0.859562	0.052336
0.561313	0.825947	0.052336
0.612067	0.789072	0.052336
0.660406	0.749083	0.052336
0.706138	0.706138	0.052336
0.749083	0.660406	0.052336
0.789072	0.612067	0.052336
0.825947	0.561313	0.052336
0.859562	0.508344	0.052336
0.889785	0.453368	0.052336
0.916497	0.396604	0.052336
0.939591	0.338274	0.052336
0.958978	0.278609	0.052336
0.974579	0.217844	0.052336
0.986335	0.15622	0.052336
0.994198	0.093979	0.052336
0.998137	0.031368	0.052336
0.998137	-0.031368	0.052336
0.994198	-0.093979	0.052336
0.986335	-0.15622	0.052336
0.974579	-0.217844	0.052336
0.958978	-0.278609	0.052336
0.939591	-0.338274	0.052336
0.916497	-0.396604	0.052336
0.889785	-0.453368	0.052336
0.859562	-0.508344	0.052336
0.825947	-0.561313	0.052336
0.789072	-0.612067	0.052336
0.749083	-0.660406	0.052336
0.706138	-0.706138	0.052336
0.660406	-0.749083	0.052336
0.612067	-0.789072	0.052336
0.561313	-0.825947	0.052336
0.508344	-0.859562	0.052336
0.453368	-0.889785	0.052336
0.396604	-0.916497	0.052336
0.338274	-0.939591	0.052336
0.278609	-0.958978	0.052336
0.217844	-0.974579	0.052336
0.15622	-0.986335	0.052336
0.093979	-0.994198	0.052336
0.031368	-0.998137	0.052336
-0.031368	-0.998137	0.052336
-0.093979	-0.994198	0.052336
-0.15622	-0.986335	0.052336
-0.217844	-0.974579	0.052336
-0.278609	-0.958978	0.052336
-0.338274	-0.939591	0.052336
-0.396604	-0.916497	0.052336
-0.453368	-0.889785	0.052336
-0.508344	-0.859562	0.052336
-0.561313	-0.825947	0.052336
-0.612067	-0.789072	0.052336
-0.660406	-0.749083	0.052336
-0.706138	-0.706138	0.052336
-0.749083	-0.660406	0.052336
-0.789072	-0.612067	0.052336
-0.825947	-0.561313	0.052336
-0.859562	-0.508344	0.052336
-0.889785	-0.453368	0.052336
-0.916497	-0.396604	0.052336
-0.939591	-0.338274	0.052336
-0.958978	-0.278609	0.052336
-0.974579	-0.217844	0.052336
-0.986335	-0.15622	0.052336
-0.994198	-0.093979	0.052336
-0.998137	-0.031368	0.052336
-0.998137	0.031368	0.052336
-0.994198	0.093979	0.052336
-0.986335	0.15622	0.052336
-0.974579	0.217844	0.052336
-0.958978	0.278609	0.052336
-0.939591	0.338274	0.052336
-0.916497	0.396604	0.052336
-0.889785	0.453368	0.052336
-0.859562	0.508344	0.052336
-0.825947	0.561313	0.052336
-0.789072	0.612067	0.052336
-0.749083	0.660406	0.052336
-0.706138	0.706138	0.052336
-0.660406	0.749083	0.052336
-0.612067	0.789072	0.052336
-0.561313	0.825947	0.052336
-0.508344	0.859562	0.052336
-0.453368	0.889785	0.052336
-0.396604	0.916497	0.052336
-0.338274	0.939591	0.052336
-0.278609	0.958978	0.052336
-0.217844	0.974579	0.052336
-0.15622	0.986335	0.052336
-0.093979	0.994198	0.052336
-0.031368	0.998137	0.052336
0.031368	0.998137	0.052336
0.093979	0.994198	0.052336
0.15622	0.986335	0.052336
0.217844	0.974579	0.052336
0.309017	0.951057	0
0.368125	0.929776	0
0.425779	0.904827	0
0.481754	0.876307	0
0.535827	0.844328	0
0.587785	0.809017	0
0.637424	0.770513	0
0.684547	0.728969	0
0.728969	0.684547	0
0.770513	0.637424	0
0.809017	0.587785	0
0.844328	0.535827	0
0.876307	0.481754	0
0.904827	0.425779	0
0.929776	0.368125	0
0.951057	0.309017	0
0.968583	0.24869	0
0.982287	0.187381	0
0.992115	0.125333	0
0.998027	0.062791	0
1	0	0
0.998027	-0.062791	0
0.992115	-0.125333	0
0.982287	-0.187381	0
0.968583	-0.24869	0
0.951057	-0.309017	0
0.929776	-0.368125	0
0.904827	-0.425779	0
0.876307	-0.481754	0
0.844328	-0.535827	0
0.809017	-0.587785	0
0.770513	-0.637424	0
0.728969	-0.684547	0
0.684547	-0.728969	0
0.637424	-0.770513	0
0.587785	-0.809017	0
0.535827	-0.844328	0
0.481754	-0.876307	0
0.425779	-0.904827	0
0.368125	-0.929776	0
0.309017	-0.951057	0
0.24869	-0.968583	0
0.187381	-0.982287	0
0.125333	-0.992115	0
0.062791	-0.998027	0
0	-1	0
-0.062791	-0.998027	0
-0.125333	-0.992115	0
-0.187381	-0.982287	0
[truncated: 2,002 more rows]
